# Supplementary material for: Body size awareness matters when dogs decide whether to detour an obstacle or opt for a shortcut
Source: Sci Rep. 2023 Oct 19;13:17899. doi: 10.1038/s41598-023-45241-w (PMC10587091; doi:10.1038/s41598-023-45241-w)
Supplement: Supplementary file 1 — Supplementary Information 1. [file 41598_2023_45241_MOESM1_ESM.rmd]

---
title: "R Notebook"
output:
  html_document:
    df_print: paged
  html_notebook: default
  word_document: default
---

# Used libraries

```{r}
library(coxme)
library(lme4)
library(lmerTest)
library(emmeans)
library(jtools)
library(interactions)
library(survival)
library(survminer)
library(tidyr)
library(ggeffects)
library(ggsignif)
library(RColorBrewer)
library(easystats)
library(patchwork)
library(optimx)

```

# Data

```{r}

detour <- read.csv("detourkisnagyfinal.csv", sep = "\t", dec = ",", encoding = "UTF-8")

detour$Name <- factor(detour$Name)
detour$Trial <- factor(detour$Trial)
detour$retrial <- factor(detour$retrial)
detour$Size <- factor(detour$Size, labels = c("Closed", "Small", "Large"))
detour$Opening <- factor(detour$Opening)

detour$Height_cut <- cut(detour$Height, quantile(detour$Height, c(0, 0.33, 0.67, 1)), labels = c("Small", "Medium", "Big"), include.lowest = T)
detour$CI_cut <- cut(detour$CI, quantile(detour$CI, c(0, 0.33, 0.67, 1), na.rm = T), labels = c("Long", "Medium", "Short"), include.lowest = T)

detour$s_Height <- scale(detour$Height)
detour$s_CI <- scale(detour$CI)

```


# Head shape and height distribution in the sample

```{r}

detour_1st <- subset(detour, Trial == '1' & Size != "Closed")

detour_1st$Size <- factor(detour_1st$Size, labels = c("Small", "Large"))

ggplot(subset(detour_1st, Size == 'Large'), aes(Height, CI, colour = Height_cut, shape = CI_cut))+
  geom_point()

```


# Choice in the first open door trials

## Initial preference

```{r}

det_bin <- glmer(Choice ~ 1 + (1|Name), family = binomial(link = "logit"), data = detour_1st)

summ(det_bin, digits = 3, exp = F, confint = F)

model_parameters(det_bin, exponentiate = TRUE, digits = 3, ci_digits = 3)
```

No initial preference for door or detour

## Group and Door size effects

```{r}

det_bin_full <- glmer(Choice ~ Size + Opening + Size:Opening + (1|Name), family = binomial(link = "logit"), data = detour_1st)

check_model(det_bin_full)

summ(det_bin_full)
drop1(det_bin_full, test = "Chisq")


det_bin_sel <- update(det_bin_full, .~. -Size:Opening)

summ(det_bin_sel)
drop1(det_bin_sel, test = "Chisq")

det_bin_sel <- update(det_bin_sel, .~. -Opening)

summ(det_bin_sel, digits = 3, exp = F, confint = F)
drop1(det_bin_sel, test = "Chisq")

model_parameters(det_bin_sel, exponentiate = TRUE, digits = 3, ci_digits = 3)

```

Dogs prefer detour in small opening cases and the door in large opening cases.


```{r}

ggplot(detour_1st, aes(Size, fill = factor(Choice, label = c("Door", "Detour"))))+
  geom_bar(position = "fill")+
  theme(legend.justification=c(1,1))+
   labs(x = "Door size", y = "Ratio of solution types") + 
   labs(fill = "Type of solution") + 
  scale_fill_brewer(palette = "Dark2")+
  theme(panel.background = element_rect(fill = NA), panel.grid.major = element_line(colour = "lightgrey",linetype = "solid"), panel.grid.minor = element_line(colour = "grey",linetype = "dotted"))+
  theme(axis.line.x=element_line(linewidth=0.5, colour="black", linetype="solid"), axis.line.y=element_line(linewidth=0.5, colour="black", linetype="solid"))+
  theme(plot.margin=unit(c(10, 15, 10, 10), "points"))+
  theme(axis.title.y = element_text(size = rel(1.5), angle = 90)) + 
  theme(axis.title.x = element_text(size = rel(1.5))) + 
  theme(axis.text = element_text(size = "14"))


```

## Dog height and opening size


```{r}

det_bin_h <- glmer(Choice ~ Size + s_Height + s_Height:Size + (1|Name), family = binomial(link = "logit"), data = detour_1st, control=glmerControl(optimizer="bobyqa", optCtrl=list(maxfun=2e8)))

check_model(det_bin_h)

summ(det_bin_h)
drop1(det_bin_h, test = "Chisq")

det_bin_sel <- update(det_bin_h, .~. -Size:s_Height)

summ(det_bin_sel)
drop1(det_bin_sel, test = "Chisq")

det_bin_sel <- update(det_bin_sel, .~. -s_Height)

summ(det_bin_sel)


```

No effect of dog height

## Cephalic index effect

```{r}

detour_1st_CI <- subset(detour_1st, !is.na(CI))


det_bin_ci <- glmer(Choice ~ Size + s_CI + s_CI:Size + (1|Name), family = binomial(link = "logit"), data = detour_1st_CI, control=glmerControl(optimizer="bobyqa", optCtrl=list(maxfun=2e9)))

# convergence issue, try other optimizer

det_bin_ci <- glmer(Choice ~ Size + s_CI + s_CI:Size + (1|Name), family = binomial(link = "logit"), data = detour_1st_CI, control=glmerControl(optimizer ='optimx', optCtrl=list(method='L-BFGS-B')))


summ(det_bin_ci)

ph <- emtrends(det_bin_ci, var = "s_CI", "Size")
ph
pairs(ph)

det_bin_sel <- update(det_bin_ci, .~. -s_CI:Size)

summ(det_bin_sel)

model_parameters(det_bin_sel, exponentiate = TRUE, digits = 3, ci_digits = 3)
```

Cephalic index has a negative effect.

```{r}

ggplot(detour_1st, aes(CI, Choice, colour = Size))+
  geom_jitter(height = 0.01)+
  geom_smooth(method = glm, method.args = list(family = "binomial"))

ggplot(detour_1st, aes(CI, Choice))+
  geom_jitter(height = 0.01)+
  geom_smooth(method = glm, method.args = list(family = "binomial"))

```


# Latencies

## Detour latencies

```{r}
detour_closed <- subset(detour, Size != 'Closed')

detour_closed$Size <- factor(detour_closed$Size)
plyr::count(detour_closed, c("retrial", "Size"))
```


```{r}

door_lat <- coxme(Surv(L_Detour, Occ_Detour) ~ Size + Opening + Trial + Size:Opening + Size:Trial + Opening:Trial + (1|Name), data = detour_closed)

summary(door_lat)

#Size:Opening
door_lat_1 <- coxme(Surv(L_Detour, Occ_Detour) ~ Size + Opening + Trial +  Size:Trial + Opening:Trial + (1|Name), data = detour_closed)
anova(door_lat, door_lat_1)

#Size:Trial
door_lat_2 <- coxme(Surv(L_Detour, Occ_Detour) ~ Size + Opening + Trial + Size:Opening +  Opening:Trial + (1|Name), data = detour_closed)
anova(door_lat, door_lat_2)

#Opening:Trial
door_lat_3 <- coxme(Surv(L_Detour, Occ_Detour) ~ Size + Opening + Trial + Size:Opening + Size:Trial +  (1|Name), data = detour_closed)
anova(door_lat, door_lat_3)


#Size:Opening
door_lat_3_1 <- coxme(Surv(L_Detour, Occ_Detour) ~ Size + Opening + Trial + Size:Trial + (1|Name), data = detour_closed)
anova(door_lat_3_1, door_lat_3)

#Size:Trial
door_lat_3_2 <- coxme(Surv(L_Detour, Occ_Detour) ~ Size + Opening + Trial + Size:Opening + (1|Name), data = detour_closed)
anova(door_lat_3_2, door_lat_3)


#Size:Trial
door_lat_3_1_1 <- coxme(Surv(L_Detour, Occ_Detour) ~ Size + Opening + Trial + (1|Name), data = detour_closed)
anova(door_lat_3_1, door_lat_3_1_1)

#Opening
door_lat_3_1_2 <- coxme(Surv(L_Detour, Occ_Detour) ~ Size + Trial + Size:Trial + (1|Name), data = detour_closed) # final model
anova(door_lat_3_1, door_lat_3_1_2)


door_lat_3_1_2_1 <- coxme(Surv(L_Detour, Occ_Detour) ~ Size + Trial + (1|Name), data = detour_closed)
anova(door_lat_3_1_2, door_lat_3_1_2_1)


summary(door_lat_3_1_2)


```

```{r}

st <- emmeans(door_lat_3_1_2, pairwise ~ Size|Trial, type = "response", interval = "confidence")
st
confint(st)

ts <- emmeans(door_lat_3_1_2, pairwise ~ Trial|Size, type = "response", interval = "confidence")
ts
confint(ts)
```


In small door trials dogs are significantly slower in the first trial than in the third (they speed up). In large door trials there is no effect (in small door trials dogs detour more likely and quicker than in the large door trials)


```{r}
lat_1 <- survfit(Surv(L_Detour, Occ_Detour) ~ Size, data = detour_closed)
ggsurvplot_facet(lat_1, fun="event", conf.int = T, censor = T, facet.by = "Trial", data = detour_closed,
                 xlab = "Latency (s)", ylab = "Cumulative occurrence of detouring", legend.title = "Door size", palette = "Dark2")

```


```{r}


lat_1 <- survfit(Surv(L_Detour, Occ_Detour) ~ Trial, data = detour_closed)

ggsurvplot_facet(lat_1, fun="event", conf.int = T, censor = T, facet.by = "Size", data = detour_closed, xlab = "Latency (s)", ylab = "Cumulative occurrence of detouring", legend.title = "Trial", palette = "Dark2",
                 conf.int.alpha = 0.15) + geom_vline(xintercept = 25, linetype = "dashed", linewidth = 1)


```


```{r}
detour_closed_CI <- subset(detour_closed, !is.na(CI))


door_lat <- coxme(Surv(L_Detour, Occ_Detour) ~ Size + Opening + Trial + CI + Size:CI + Opening:CI + Trial:CI + Size:Trial + (1|Name), data = detour_closed_CI)

summary(door_lat)

#Size:CI +
door_lat_1 <- coxme(Surv(L_Detour, Occ_Detour) ~ Size + Opening + Trial + CI +  Opening:CI + Trial:CI + Size:Trial + (1|Name), data = detour_closed_CI)
anova(door_lat, door_lat_1)

#Opening:CI +
door_lat_2 <- coxme(Surv(L_Detour, Occ_Detour) ~ Size + Opening + Trial + CI + Size:CI +  Trial:CI + Size:Trial + (1|Name), data = detour_closed_CI)
anova(door_lat, door_lat_2)

#Trial:CI +
door_lat_3 <- coxme(Surv(L_Detour, Occ_Detour) ~ Size + Opening + Trial + CI + Size:CI + Opening:CI +  Size:Trial + (1|Name), data = detour_closed_CI)
anova(door_lat, door_lat_3)

#Size:Trial +
door_lat_4 <- coxme(Surv(L_Detour, Occ_Detour) ~ Size + Opening + Trial + CI + Size:CI + Opening:CI + Trial:CI +  (1|Name), data = detour_closed_CI)
anova(door_lat, door_lat_4)


#Size:CI +
door_lat_3_1 <- coxme(Surv(L_Detour, Occ_Detour) ~ Size + Opening + Trial + CI +  Opening:CI + Size:Trial + (1|Name), data = detour_closed_CI)
anova(door_lat_3_1, door_lat_3)

#Opening:CI +
door_lat_3_2 <- coxme(Surv(L_Detour, Occ_Detour) ~ Size + Opening + Trial + CI + Size:CI + Size:Trial + (1|Name), data = detour_closed_CI)
anova(door_lat_3_2, door_lat_3)

#Size:Trial +
door_lat_3_3 <- coxme(Surv(L_Detour, Occ_Detour) ~ Size + Opening + Trial + CI + Size:CI + Opening:CI + (1|Name), data = detour_closed_CI)
anova(door_lat_3_3, door_lat_3)


summary(door_lat_3)


```


```{r}
ph <- emtrends(door_lat_3, "Size", var = "CI")

ph

pairs(ph, type = "response", interval = "confidence")

ph <- emtrends(door_lat_3, "Opening", var = "CI")

ph

pairs(ph)


emmeans(door_lat_3, pairwise ~ Size*Trial)

emmeans(door_lat_3, pairwise ~ Size|Trial)
emmeans(door_lat_3, pairwise ~ Trial|Size)
```


In large door trials CI has significant negative effect, longer headed dogs detour quicker than shorter headed ones.

In Group 1 CI have also a negative effect compared to Group 2.

In small door trials in the first one dogs are slower than in the third.

```{r}

lat_1 <- survfit(Surv(L_Detour, Occ_Detour) ~ CI_cut, data = detour_closed_CI)
ggsurvplot_facet(lat_1, fun="event", conf.int = T, censor = T, facet.by = "Size", data = detour_closed_CI,
                 xlab = "Latency (s)", ylab = "Cumulative occurrence of detouring", legend.title = "Head shape", palette = "Dark2",
                 conf.int.alpha = 0.15)

lat_1 <- survfit(Surv(L_Detour, Occ_Detour) ~ CI_cut, data = detour_closed_CI)
ggsurvplot_facet(lat_1, fun="event", conf.int = T, censor = T, facet.by = "Opening", data = detour_closed_CI,
                 xlab = "Latency (s)", ylab = "Cumulative occurrence of detouring", legend.title = "Head shape", 
                 panel.labs = list(Opening = c("Group 3", "Group 2", "Group 1")), short.panel.labs = T, palette = "Dark2",
                 conf.int.alpha = 0.15)


lat_1 <- survfit(Surv(L_Detour, Occ_Detour) ~ Trial, data = detour_closed_CI)
ggsurvplot_facet(lat_1, fun="event", conf.int = T, censor = T, facet.by = "Size", data = detour_closed_CI,
                 xlab = "Latency (s)", ylab = "Cumulative occurrence of detouring", legend.title = "Group", palette = "Dark2",
                 conf.int.alpha = 0.15)

```


## Latency of approaching the door


```{r}
door_lat <- coxme(Surv(L_Door, Occ_Door) ~ Size + Opening + Trial + CI + Size:CI + Opening:CI + Trial:CI + Size:Trial + (1|Name), data = detour_closed_CI)

summary(door_lat)

#Size:CI +
door_lat_1 <- coxme(Surv(L_Door, Occ_Door) ~ Size + Opening + Trial + CI +  Opening:CI + Trial:CI + Size:Trial + (1|Name), data = detour_closed_CI)
anova(door_lat, door_lat_1)

#Opening:CI +
door_lat_2 <- coxme(Surv(L_Door, Occ_Door) ~ Size + Opening + Trial + CI + Size:CI +  Trial:CI + Size:Trial + (1|Name), data = detour_closed_CI)
anova(door_lat, door_lat_2)

#Trial:CI +
door_lat_3 <- coxme(Surv(L_Door, Occ_Door) ~ Size + Opening + Trial + CI + Size:CI + Opening:CI +  Size:Trial + (1|Name), data = detour_closed_CI)
anova(door_lat, door_lat_3)

#Size:Trial +
door_lat_4 <- coxme(Surv(L_Door, Occ_Door) ~ Size + Opening + Trial + CI + Size:CI + Opening:CI + Trial:CI +  (1|Name), data = detour_closed_CI)
anova(door_lat, door_lat_4)


#Size:CI +
door_lat_2_1 <- coxme(Surv(L_Door, Occ_Door) ~ Size + Opening + Trial + CI + Trial:CI + Size:Trial + (1|Name), data = detour_closed_CI)
anova(door_lat_2_1, door_lat_2)

#Trial:CI +
door_lat_2_2 <- coxme(Surv(L_Door, Occ_Door) ~ Size + Opening + Trial + CI + Size:CI  +  Size:Trial + (1|Name), data = detour_closed_CI)
anova(door_lat_2_2, door_lat_2)

#Size:Trial +
door_lat_2_3 <- coxme(Surv(L_Door, Occ_Door) ~ Size + Opening + Trial + CI + Size:CI  + Trial:CI +  (1|Name), data = detour_closed_CI)
anova(door_lat_2_3, door_lat_2)

#Opening +
door_lat_2_4 <- coxme(Surv(L_Door, Occ_Door) ~ Size + Trial + CI + Size:CI  + Trial:CI +  Size:Trial +  (1|Name), data = detour_closed_CI)
anova(door_lat_2_4, door_lat_2)


#Size:CI +
door_lat_2_4_1 <- coxme(Surv(L_Door, Occ_Door) ~ Size + Trial + CI + Trial:CI +  Size:Trial +  (1|Name), data = detour_closed_CI)
anova(door_lat_2_4_1, door_lat_2_4)

#Trial:CI +
door_lat_2_4_2 <- coxme(Surv(L_Door, Occ_Door) ~ Size + Trial + CI + Size:CI  + Size:Trial +  (1|Name), data = detour_closed_CI)
anova(door_lat_2_4_2, door_lat_2_4)

#Size:Trial +
door_lat_2_4_3 <- coxme(Surv(L_Door, Occ_Door) ~ Size + Trial + CI + Size:CI  + Trial:CI +  (1|Name), data = detour_closed_CI)
anova(door_lat_2_4_3, door_lat_2_4)


#Trial:CI +
door_lat_2_4_1_1 <- coxme(Surv(L_Door, Occ_Door) ~ Size + Trial + CI  +  Size:Trial +  (1|Name), data = detour_closed_CI) #final model
anova(door_lat_2_4_1_1, door_lat_2_4_1)

#Size:Trial +
door_lat_2_4_1_2 <- coxme(Surv(L_Door, Occ_Door) ~ Size + Trial + CI + Trial:CI  +  (1|Name), data = detour_closed_CI)
anova(door_lat_2_4_1_2, door_lat_2_4_1)


#Size:Trial +
door_lat_2_4_1_1_1 <- coxme(Surv(L_Door, Occ_Door) ~ Size + Trial + CI  +  (1|Name), data = detour_closed_CI)
anova(door_lat_2_4_1_1_1, door_lat_2_4_1_1)

#CI
door_lat_2_4_1_1_2 <- coxme(Surv(L_Door, Occ_Door) ~ Size + Trial + Size:Trial + (1|Name), data = detour_closed_CI)
anova(door_lat_2_4_1_1_2, door_lat_2_4_1_1)


summary(door_lat_2_4_1_1)

#+  Size:Trial
door_lat_2_4_1_1_1 <- coxme(Surv(L_Door, Occ_Door) ~ Size + Trial + CI   +  (1|Name), data = detour_closed_CI)
anova(door_lat_2_4_1_1, door_lat_2_4_1_1_1)
#+ CI
door_lat_2_4_1_1_2 <- coxme(Surv(L_Door, Occ_Door) ~ Size + Trial   +  Size:Trial +  (1|Name), data = detour_closed_CI)
anova(door_lat_2_4_1_1, door_lat_2_4_1_1_2)

```

```{r}

st <- emmeans(door_lat_2_4_1_1, pairwise ~ Size|Trial, type = "response", interval = "confidence")
st
confint(st)

ts <- emmeans(door_lat_2_4_1_1, pairwise ~ Trial|Size, type = "response", interval = "confidence")
ts
confint(ts)
```

In large door trials on first occasion dogs look later at the door than 2nd and 3rd.
Longer headed dogs look at the door slower and less likely.


```{r fig.height=8, fig.width=8}

lat_1 <- survfit(Surv(L_Door, Occ_Door) ~ Trial, data = detour_closed_CI)
p1 <- ggsurvplot_facet(lat_1, fun="event", conf.int = T, censor = T, facet.by = "Size", data = detour_closed_CI,
                 xlab = "Latency (s)", ylab = "Cumulative occurrence of door approach", legend.title = "Trial", palette = "Dark2",
                 conf.int.alpha = 0.15)+ geom_vline(xintercept = 15, linewidth = 1, linetype = "dashed")

p2 <- ggsurvplot_facet(lat_1, fun="event", conf.int = T, censor = T, facet.by = "Size", data = detour_closed_CI,
                 xlab = "Latency (s)", ylab = "Cumulative occurrence of door approach", legend.title = "Trial", palette = "Dark2",
                 conf.int.alpha = 0.15, xlim = c(0, 15))
  
p1/p2+ 
  plot_annotation(tag_levels = 'A')+ 
  plot_layout( guides = 'collect')& theme(legend.position = "top")

```

```{r}
lat_1 <- survfit(Surv(L_Door, Occ_Door) ~ CI_cut, data = detour_closed_CI)
ggsurvplot(lat_1, fun="event", conf.int = T, censor = T, 
           xlab = "Latency (s)", ylab = "Cumulative occurrence of looking at door", legend.title = "Head shape",
           legend.labels = c("long", "medi", "short"), palette = "Dark2",
                 conf.int.alpha = 0.15)

```


# Frequencies

## Gazing at the experimenter


```{r}

detour_CI <- subset(detour, !is.na(CI))

detour_CI$CI_s <- standardize(detour_CI$CI)
```


```{r fig.height=10, fig.width=15}

detour_gaze <- glmer(F_Experimenter.Gaze ~ Size + Opening + Trial + CI_s + (1|Name), family = poisson(link = "log"), data = detour_CI, control=glmerControl(optimizer="bobyqa", optCtrl=list(maxfun=2e7)))

check_model(detour_gaze)

#Slight overdispersion but good fit

```


```{r}

detour_gaze <- glmer(F_Experimenter.Gaze ~ Size + Opening + Trial + Opening:Trial + Size:Trial + (1|Name), family = poisson(link = "log"), data = detour_CI, control=glmerControl(optimizer="bobyqa", optCtrl=list(maxfun=2e7)))

summary(detour_gaze)
drop1(detour_gaze, test = "Chisq")


detour_gaze_1 <- update(detour_gaze, .~. - Size:Trial)
drop1(detour_gaze_1, test = "Chisq")


detour_gaze_2 <- update(detour_gaze_1, .~. - Opening:Trial)
drop1(detour_gaze_2, test = "Chisq")

detour_gaze_3 <- update(detour_gaze_2, .~. - Trial)
drop1(detour_gaze_3, test = "Chisq")

detour_gaze_4 <- update(detour_gaze_3, .~. - Opening)
drop1(detour_gaze_4, test = "Chisq")

summary(detour_gaze_4)

```

```{r}
siz <- emmeans(detour_gaze_4, pairwise ~ Size)

siz$contrasts
```

```{r}

ggplot(detour, aes(Size, F_Experimenter.Gaze))+
  geom_boxplot(outlier.alpha = 0)+
  geom_jitter(height = 0.1)+
  theme(legend.justification=c(1,1))+
  labs(x = "Size") + 
  labs(y = "Frequency of experimenter gazing") + 
  theme(panel.background = element_rect(fill = NA), panel.grid.major = element_line(colour = "lightgrey",linetype = "solid"), panel.grid.minor = element_line(colour = "grey",linetype = "dotted"))+
  theme(axis.line.x=element_line(linewidth=0.5, colour="black", linetype="solid"), axis.line.y=element_line(linewidth=0.5, colour="black", linetype="solid"))+
  theme(plot.margin=unit(c(10, 15, 10, 10), "points"))+
  theme(axis.title.y = element_text(size = rel(1.5), angle = 90)) + 
  theme(axis.title.x = element_text(size = rel(1.5))) + 
  theme(axis.text = element_text(size = "14"))

ggplot(detour, aes(Size, F_Experimenter.Gaze))+
  geom_boxplot(outlier.alpha = 0)+
  geom_jitter(height = 0.1)+
  theme(legend.justification=c(1,1))+
  labs(x = "Size") + 
  labs(y = "Frequency of experimenter gazing") + 
  theme(panel.background = element_rect(fill = NA), panel.grid.major = element_line(colour = "lightgrey",linetype = "solid"), panel.grid.minor = element_line(colour = "grey",linetype = "dotted"))+
  theme(axis.line.x=element_line(linewidth=0.5, colour="black", linetype="solid"), axis.line.y=element_line(linewidth=0.5, colour="black", linetype="solid"))+
  theme(plot.margin=unit(c(10, 15, 10, 10), "points"))+
  theme(axis.title.y = element_text(size = rel(1.5), angle = 90)) + 
  theme(axis.title.x = element_text(size = rel(1.5))) + 
  theme(axis.text = element_text(size = "14"))+
  geom_signif(annotation = c("**", "***", "***"), comparisons = list(c("Closed", "Small"), c("Closed", "Large"), c("Small", "Large")), 
              map_signif_level=F, step_increase = 0.15)

```

Dogs look at the experimenter the most in the Closed door trials, less in Small door trials and the least in Large door trials.


```{r}

detour_gaze <- glmer(F_Experimenter.Gaze ~ Size + Opening + Trial + Opening:Trial + Size:Trial + CI_s + CI_s:Size + CI_s:Opening + CI_s:Trial + (1|Name), family = poisson(link = "log"), data = detour_CI, control=glmerControl(optimizer="bobyqa", optCtrl=list(maxfun=2e7)))

summary(detour_gaze)
drop1(detour_gaze, test = "Chisq")


detour_gaze_1 <- update(detour_gaze, .~. - Opening:Trial)
drop1(detour_gaze_1, test = "Chisq")


detour_gaze_2 <- update(detour_gaze_1, .~. - Size:Trial)
drop1(detour_gaze_2, test = "Chisq")

detour_gaze_3 <- update(detour_gaze_2, .~. - Trial:CI_s)
drop1(detour_gaze_3, test = "Chisq")

detour_gaze_4 <- update(detour_gaze_3, .~. - Trial)
drop1(detour_gaze_4, test = "Chisq")

detour_gaze_5 <- update(detour_gaze_4, .~. - Size:CI_s)
drop1(detour_gaze_5, test = "Chisq")


summary(detour_gaze_5)


```


```{r}

ph <- emtrends(detour_gaze_5, var = "CI_s", "Opening")

ph
pairs(ph)

```

CI has positive effect in Group 3 (shorter headed dogs look more at the experimenter) and this differs significantly from the other two. 

```{r}

ggplot(detour, aes(CI, F_Experimenter.Gaze, colour = Opening))+
  geom_jitter(height = 0.1)+
  geom_smooth(method = glm, method.args = list(family = "poisson"))

```


## Looking at the Owner


```{r}

detour_gaze <- glmer(F_Owner.Gaze ~ Size + Opening + Trial + Opening:Trial + Size:Trial + (1|Name), family = poisson(link = "log"), data = detour_CI, control=glmerControl(optimizer="bobyqa", optCtrl=list(maxfun=2e7)))

summary(detour_gaze)
drop1(detour_gaze, test = "Chisq")


detour_gaze_1 <- update(detour_gaze, .~. - Opening:Trial)
drop1(detour_gaze_1, test = "Chisq")


detour_gaze_2 <- update(detour_gaze_1, .~. - Size:Trial)
drop1(detour_gaze_2, test = "Chisq")

detour_gaze_3 <- update(detour_gaze_2, .~. - Trial)
drop1(detour_gaze_3, test = "Chisq")

detour_gaze_4 <- update(detour_gaze_3, .~. - Opening)
drop1(detour_gaze_4, test = "Chisq")


summary(detour_gaze_3)

emmeans(detour_gaze_3, pairwise ~ Size)


```

Same pattern as in Experimenter gaze.


```{r}

ggplot(detour, aes(Size, F_Owner.Gaze))+
  geom_boxplot(outlier.alpha = 0)+
  geom_jitter(height = 0.1)+
  theme(legend.justification=c(1,1))+
  labs(x = "Size") + 
  labs(y = "Frequency of owner gazing") + 
  theme(panel.background = element_rect(fill = NA), panel.grid.major = element_line(colour = "lightgrey",linetype = "solid"), panel.grid.minor = element_line(colour = "grey",linetype = "dotted"))+
  theme(axis.line.x=element_line(size=0.5, colour="black", linetype="solid"), axis.line.y=element_line(size=0.5, colour="black", linetype="solid"))+
  theme(plot.margin=unit(c(10, 15, 10, 10), "points"))+
  theme(axis.title.y = element_text(size = rel(1.5), angle = 90)) + 
  theme(axis.title.x = element_text(size = rel(1.5))) + 
  theme(axis.text = element_text(size = "14"))


```


```{r}

detour_gaze <- glmer(F_Owner.Gaze ~ Size + Opening + Trial + Opening:Trial + Size:Trial + CI_s + CI_s:Size + CI_s:Opening + CI_s:Trial + (1|Name), family = poisson(link = "log"), data = detour_CI, control=glmerControl(optimizer="bobyqa", optCtrl=list(maxfun=2e7)))

summary(detour_gaze)
drop1(detour_gaze, test = "Chisq")


detour_gaze_1 <- update(detour_gaze, .~. - Opening:Trial)
drop1(detour_gaze_1, test = "Chisq")


detour_gaze_2 <- update(detour_gaze_1, .~. - Size:Trial)
drop1(detour_gaze_2, test = "Chisq")

detour_gaze_3 <- update(detour_gaze_2, .~. - Size:CI_s)
drop1(detour_gaze_3, test = "Chisq")

detour_gaze_4 <- update(detour_gaze_3, .~. - Opening:CI_s)
drop1(detour_gaze_4, test = "Chisq")

detour_gaze_5 <- update(detour_gaze_4, .~. - Opening)
drop1(detour_gaze_5, test = "Chisq")

detour_gaze_6 <- update(detour_gaze_5, .~. - Trial:CI_s)
drop1(detour_gaze_6, test = "Chisq")

detour_gaze_7 <- update(detour_gaze_6, .~. - Trial)
drop1(detour_gaze_7, test = "Chisq")

detour_gaze_8 <- update(detour_gaze_7, .~. - CI_s)
drop1(detour_gaze_8, test = "Chisq")

summary(detour_gaze_8)

emmeans(detour_gaze_8, pairwise ~ Size)


```


No CI effect


## Frequency of gazing at the door


```{r}

detour_gaze <- glmer(F_Opening.Gaze ~ Size + Opening + Trial + Opening:Trial + Size:Trial + (1|Name), family = poisson(link = "log"), data = detour_CI, control=glmerControl(optimizer="bobyqa", optCtrl=list(maxfun=2e7)))

summary(detour_gaze)
drop1(detour_gaze, test = "Chisq")


detour_gaze_1 <- update(detour_gaze, .~. - Size:Trial)
drop1(detour_gaze_1, test = "Chisq")


detour_gaze_2 <- update(detour_gaze_1, .~. - Opening:Trial)
drop1(detour_gaze_2, test = "Chisq")

detour_gaze_3 <- update(detour_gaze_2, .~. - Trial)
drop1(detour_gaze_3, test = "Chisq")

summary(detour_gaze_3)


```

```{r}
emmeans(detour_gaze_3, pairwise ~ Size)
emmeans(detour_gaze_3, pairwise ~ Opening)
```

In Large door trials dogs look less at the opening than the other two.
In group 3 dogs look slightly less than in group 1


```{r}

ggplot(detour, aes(Size, F_Opening.Gaze))+
  geom_boxplot(outlier.alpha = 0)+
  geom_jitter(height = 0.1)+
  theme(legend.justification=c(1,1))+
  labs(x = "Size") + 
  labs(y = "Frequency of opening gazing") + 
  theme(panel.background = element_rect(fill = NA), panel.grid.major = element_line(colour = "lightgrey",linetype = "solid"), panel.grid.minor = element_line(colour = "grey",linetype = "dotted"))+
  theme(axis.line.x=element_line(size=0.5, colour="black", linetype="solid"), axis.line.y=element_line(size=0.5, colour="black", linetype="solid"))+
  theme(plot.margin=unit(c(10, 15, 10, 10), "points"))+
  theme(axis.title.y = element_text(size = rel(1.5), angle = 90)) + 
  theme(axis.title.x = element_text(size = rel(1.5))) + 
  theme(axis.text = element_text(size = "14"))

ggplot(detour, aes(Opening, F_Opening.Gaze))+
  geom_boxplot(outlier.alpha = 0)+
  geom_jitter(height = 0.1)+
  theme(legend.justification=c(1,1))+
  labs(x = "Size") + 
  labs(y = "Frequency of opening gazing") + 
  theme(panel.background = element_rect(fill = NA), panel.grid.major = element_line(colour = "lightgrey",linetype = "solid"), panel.grid.minor = element_line(colour = "grey",linetype = "dotted"))+
  theme(axis.line.x=element_line(size=0.5, colour="black", linetype="solid"), axis.line.y=element_line(size=0.5, colour="black", linetype="solid"))+
  theme(plot.margin=unit(c(10, 15, 10, 10), "points"))+
  theme(axis.title.y = element_text(size = rel(1.5), angle = 90)) + 
  theme(axis.title.x = element_text(size = rel(1.5))) + 
  theme(axis.text = element_text(size = "14"))

```


```{r}

detour_gaze <- glmer(F_Opening.Gaze ~ Size + Opening + Trial + Opening:Trial + Size:Trial + CI_s + CI_s:Size + CI_s:Opening + CI_s:Trial + (1|Name), family = poisson(link = "log"), data = detour_CI, control=glmerControl(optimizer="bobyqa", optCtrl=list(maxfun=2e7)))

summary(detour_gaze)
drop1(detour_gaze, test = "Chisq")


detour_gaze_1 <- update(detour_gaze, .~. - Size:Trial)
drop1(detour_gaze_1, test = "Chisq")


detour_gaze_2 <- update(detour_gaze_1, .~. - Opening:Trial)
drop1(detour_gaze_2, test = "Chisq")

detour_gaze_3 <- update(detour_gaze_2, .~. - Trial:CI_s)
drop1(detour_gaze_3, test = "Chisq")

detour_gaze_4 <- update(detour_gaze_3, .~. - Opening:CI_s)
drop1(detour_gaze_4, test = "Chisq")

detour_gaze_5 <- update(detour_gaze_4, .~. - Trial)
drop1(detour_gaze_5, test = "Chisq")

detour_gaze_6 <- update(detour_gaze_5, .~. - Size:CI_s)
drop1(detour_gaze_6, test = "Chisq")

detour_gaze_7 <- update(detour_gaze_6, .~. - CI_s)
drop1(detour_gaze_7, test = "Chisq")

summary(detour_gaze_7)

emmeans(detour_gaze_7, pairwise ~ Size)
emmeans(detour_gaze_7, pairwise ~ Opening)

```
