# Supplementary material for: Body size awareness matters when dogs decide whether to detour an obstacle or opt for a shortcut
Source: Sci Rep. 2023 Oct 19;13:17899. doi: 10.1038/s41598-023-45241-w (PMC10587091; doi:10.1038/s41598-023-45241-w)
Supplement: Supplementary file 2 — Supplementary Information 2. [file 41598_2023_45241_MOESM2_ESM.xlsx]

## Sheet: RawData
Name	F_Opening Gaze	F_Owner Gaze	F_Try	F_Experimenter Gaze	Trial	Size	Choice	L_Detour	Occ_Detour	L_Door	Occ_Door	L_Reach	Occ_Reach	D_Opening Gaze	D_Owner Gaze	D_Experimenter Gaze	Total Time	Cooperative	Breed	Reproductive status	Sex	Age	Height	Opening	Condition	Head length	Head width	CI	retrial
Artur	1	0	0	1	1	0	1	5.55	1	60	0	6.95	1	1.9	0	1.3	53.6	3	mixed	2	1	4	56	1z-k	1	2188.3	1133.5	51.7982	0
Artur	1	0	0	0	1	1	1	1.85	1	60	0	3.05	1	0.6	0	0	46.4	3	mixed	2	1	4	56	1z-k	1	2188.3	1133.5	51.7982	1
Artur	1	0	1	0	2	1	0	4.1	1	1.65	1	5.2	1	1.7	0	0	48.9	3	mixed	2	1	4	56	1z-k	1	2188.3	1133.5	51.7982	2
Artur	1	0	1	0	3	1	0	3.75	1	1.5	1	4.75	1	1.55	0	0	50.05	3	mixed	2	1	4	56	1z-k	1	2188.3	1133.5	51.7982	3
Artur	1	0	1	0	1	2	0	60	0	1.5	1	2	1	1.55	0	0	43.85	3	mixed	2	1	4	56	1z-k	1	2188.3	1133.5	51.7982	1
Artur	1	0	1	0	2	2	0	60	0	1.25	1	1.75	1	1.3	0	0	44.6	3	mixed	2	1	4	56	1z-k	1	2188.3	1133.5	51.7982	2
Artur	1	0	1	0	3	2	0	60	0	1.35	1	1.8	1	1.4	0	0	19.9	3	mixed	2	1	4	56	1z-k	1	2188.3	1133.5	51.7982	3
Arwen	1	0	0	0	1	0	1	2.65	1	60	0	3.95	1	0.6	0	0	43	3	mixed	2	2	3	51	1z-k	1	2210.4	1058.5	47.8873	0
Arwen	1	0	0	0	1	1	1	2.15	1	60	0	3.25	1	0.85	0	0	39.4	3	mixed	2	2	3	51	1z-k	1	2210.4	1058.5	47.8873	1
Arwen	1	0	0	0	2	1	1	2.1	1	60	0	3.15	1	0.75	0	0	39.3	3	mixed	2	2	3	51	1z-k	1	2210.4	1058.5	47.8873	2
Arwen	1	0	0	0	3	1	1	2.05	1	60	0	3.05	1	0.45	0	0	43.85	3	mixed	2	2	3	51	1z-k	1	2210.4	1058.5	47.8873	3
Arwen	1	0	1	0	1	2	0	60	0	1.4	1	1.85	1	1.45	0	0	41.8	3	mixed	2	2	3	51	1z-k	1	2210.4	1058.5	47.8873	1
Arwen	1	0	1	0	2	2	0	60	0	1.4	1	1.75	1	1.45	0	0	40.9	3	mixed	2	2	3	51	1z-k	1	2210.4	1058.5	47.8873	2
Arwen	1	0	1	0	3	2	0	60	0	1.35	1	1.8	1	1.4	0	0	35.35	3	mixed	2	2	3	51	1z-k	1	2210.4	1058.5	47.8873	3
Babóca	1	0	0	1	1	0	1	2.4	1	60	0	4.05	1	0.45	0	0.2	49.7	3	mixed	1	2	7	61	1z-n	2				0
Babóca	3	1	1	2	1	1	0	57.7	1	52.4	1	58.8	1	2.1	1.05	47.6	102.7	3	mixed	1	2	7	61	1z-n	2				1
Babóca	2	0	1	1	2	1	0	5.6	1	2.4	1	6.7	1	1.05	0	1.75	53.95	3	mixed	1	2	7	61	1z-n	2				2
Babóca	2	0	1	1	3	1	0	3.95	1	1.7	1	4.9	1	1.85	0	0.2	19.35	3	mixed	1	2	7	61	1z-n	2				3
Babóca	1	0	1	0	1	2	0	60	0	1.15	1	1.5	1	1.05	0	0	56.75	3	mixed	1	2	7	61	1z-n	2				1
Babóca	1	0	1	1	2	2	0	60	0	0.9	1	1.3	1	0.85	0	0.15	45.1	3	mixed	1	2	7	61	1z-n	2				2
Babóca	1	0	1	0	3	2	0	60	0	0.9	1	1.3	1	0.95	0	0	50.35	3	mixed	1	2	7	61	1z-n	2				3
Basa	2	1	0	1	1	0	1	5.65	1	60	0	7.05	1	1.55	0.05	0.65	60.95	3	mixed	2	2	4	57	1z-n	2	3062.8	1551.6	50.6595	0
Basa	5	0	2	2	1	1	0	16	1	1.7	1	17.5	1	3.05	0	6.15	78.75	3	mixed	2	2	4	57	1z-n	2	3062.8	1551.6	50.6595	1
Basa	2	0	2	0	2	1	0	6.15	1	1.7	1	7.5	1	1.85	0	0	53.7	3	mixed	2	2	4	57	1z-n	2	3062.8	1551.6	50.6595	2
Basa	1	0	0	0	3	1	1	3.15	1	60	0	4.4	1	1	0	0	30.4	3	mixed	2	2	4	57	1z-n	2	3062.8	1551.6	50.6595	3
Basa	1	1	1	0	1	2	0	60	0	1.7	1	2.4	1	1.55	0.05	0	49.5	3	mixed	2	2	4	57	1z-n	2	3062.8	1551.6	50.6595	1
Basa	1	0	1	0	2	2	0	60	0	1.4	1	2.15	1	1.2	0	0	51.95	3	mixed	2	2	4	57	1z-n	2	3062.8	1551.6	50.6595	2
Basa	1	1	1	0	3	2	0	60	0	1.4	1	2	1	1.3	0.05	0	50.85	3	mixed	2	2	4	57	1z-n	2	3062.8	1551.6	50.6595	3
Bodza	1	0	0	1	1	0	1	5.15	1	60	0	6.75	1	1.6	0	1	60.4	2	transylvanian hound	2	2	6	65	3z-n	3	397.2	196.17	49.3882	-1
Bodza	3	0	0	2	2	0	1	6.85	1	60	0	8.1	1	1.8	0	1.9	61.35	2	transylvanian hound	2	2	6	65	3z-n	3	397.2	196.17	49.3882	-1
Bodza	1	0	0	0	3	0	1	2	1	60	0	3.2	1	0.75	0	0	60.75	2	transylvanian hound	2	2	6	65	3z-n	3	397.2	196.17	49.3882	0
Bodza	1	0	0	0	1	1	1	3.25	1	60	0	4.45	1	1.7	0	0	71.75	2	transylvanian hound	2	2	6	65	3z-n	3	397.2	196.17	49.3882	1
Bodza	1	0	0	0	2	1	1	2.25	1	60	0	3.35	1	0.55	0	0	63.05	2	transylvanian hound	2	2	6	65	3z-n	3	397.2	196.17	49.3882	2
Bodza	1	0	0	0	3	1	1	2.9	1	60	0	4.1	1	1.5	0	0	30.5	2	transylvanian hound	2	2	6	65	3z-n	3	397.2	196.17	49.3882	3
Bodza	1	0	0	0	1	2	1	1.8	1	60	0	3.05	1	0.7	0	0	52.6	2	transylvanian hound	2	2	6	65	3z-n	3	397.2	196.17	49.3882	1
Bodza	1	0	1	0	2	2	0	60	0	1.75	1	2.25	1	1.8	0	0	51.2	2	transylvanian hound	2	2	6	65	3z-n	3	397.2	196.17	49.3882	2
Bodza	1	0	1	0	3	2	0	60	0	1.6	1	2.1	1	1.25	0	0	66.55	2	transylvanian hound	2	2	6	65	3z-n	3	397.2	196.17	49.3882	3
Bogi	2	0	0	2	1	0	1	4.3	1	60	0	5.35	1	1.25	0	1.35	64.5	0	akita	2	2	6	63	3z-n	3	2582.5	1471.9	56.9952	-1
Bogi	1	0	0	1	2	0	1	1.9	1	60	0	3	1	0.55	0	0.3	50.5	0	akita	2	2	6	63	3z-n	3	2582.5	1471.9	56.9952	-1
Bogi	1	0	0	0	3	0	1	1.65	1	60	0	2.7	1	0.5	0	0	52.75	0	akita	2	2	6	63	3z-n	3	2582.5	1471.9	56.9952	0
Bogi	1	0	0	2	1	1	1	2.95	1	60	0	4	1	0.85	0	0.55	53.65	0	akita	2	2	6	63	3z-n	3	2582.5	1471.9	56.9952	1
Bogi	1	0	0	0	2	1	1	1.7	1	60	0	2.85	1	0.35	0	0	51.1	0	akita	2	2	6	63	3z-n	3	2582.5	1471.9	56.9952	2
Bogi	1	0	0	1	3	1	1	2.1	1	60	0	3.35	1	0.65	0	0.2	33.9	0	akita	2	2	6	63	3z-n	3	2582.5	1471.9	56.9952	3
Bogi	1	0	1	1	1	2	0	60	0	1.4	1	2.15	1	1.25	0	0.2	53.3	0	akita	2	2	6	63	3z-n	3	2582.5	1471.9	56.9952	1
Bogi	1	0	1	1	2	2	0	60	0	1.4	1	1.9	1	1.25	0	0.2	45.75	0	akita	2	2	6	63	3z-n	3	2582.5	1471.9	56.9952	2
Bogi	1	0	1	1	3	2	0	60	0	1.3	1	1.75	1	1.05	0	0.3	52.7	0	akita	2	2	6	63	3z-n	3	2582.5	1471.9	56.9952	3
Borisz	0	0	0	1	1	0	1	3.55	1	60	0	4.8	1	0	0	0.1	51.55	3	mixed	2	1	9.5	61	1z-k	1	2960.7	1488.1	50.2618	0
Borisz	1	0	0	0	1	1	1	2.5	1	60	0	3.45	1	0.25	0	0	49.65	3	mixed	2	1	9.5	61	1z-k	1	2960.7	1488.1	50.2618	1
Borisz	1	0	0	0	2	1	1	2.35	1	60	0	3.45	1	0.4	0	0	53.85	3	mixed	2	1	9.5	61	1z-k	1	2960.7	1488.1	50.2618	2
Borisz	1	0	0	1	3	1	1	2.1	1	60	0	3.1	1	0.3	0	0.25	53.05	3	mixed	2	1	9.5	61	1z-k	1	2960.7	1488.1	50.2618	3
Borisz	1	0	0	1	1	2	1	4	1	60	0	5	1	0.05	0	0.25	52.8	3	mixed	2	1	9.5	61	1z-k	1	2960.7	1488.1	50.2618	1
Borisz	2	0	0	1	2	2	1	2.25	1	60	0	3.3	1	0.65	0	0.25	51.6	3	mixed	2	1	9.5	61	1z-k	1	2960.7	1488.1	50.2618	2
Borisz	1	0	0	1	3	2	1	2.4	1	60	0	3.55	1	0.75	0	0.1	37.35	3	mixed	2	1	9.5	61	1z-k	1	2960.7	1488.1	50.2618	3
Bukfenc	1	0	0	1	1	0	1	2.05	1	60	0	3.85	1	0.65	0	0.1	47.95	1	german shepherd	1	2	3.5	65	3z-n	3			50.104	-1
Bukfenc	1	0	0	0	2	0	1	2.25	1	60	0	3.95	1	1.1	0	0	66.15	1	german shepherd	1	2	3.5	65	3z-n	3			50.104	-1
Bukfenc	1	0	0	0	3	0	1	2	1	60	0	3.45	1	0.2	0	0	84.35	1	german shepherd	1	2	3.5	65	3z-n	3			50.104	0
Bukfenc	3	0	0	1	1	1	1	19.55	1	60	0	21.25	1	1.75	0	0.55	63.95	1	german shepherd	1	2	3.5	65	3z-n	3			50.104	1
Bukfenc	1	0	0	0	2	1	1	2.65	1	60	0	4.25	1	0.35	0	0	52.7	1	german shepherd	1	2	3.5	65	3z-n	3			50.104	2
Bukfenc	1	0	0	0	3	1	1	3	1	60	0	4.6	1	0.6	0	0	29.45	1	german shepherd	1	2	3.5	65	3z-n	3			50.104	3
Bukfenc	1	0	0	0	1	2	1	2.3	1	60	0	3.8	1	0.35	0	0	81.4	1	german shepherd	1	2	3.5	65	3z-n	3			50.104	1
Bukfenc	1	0	0	0	2	2	1	2.4	1	60	0	3.95	1	0.15	0	0	50.45	1	german shepherd	1	2	3.5	65	3z-n	3			50.104	2
Bukfenc	0	0	0	0	3	2	1	1.9	1	60	0	3.55	1	0	0	0	50.3	1	german shepherd	1	2	3.5	65	3z-n	3			50.104	3
Casper	1	0	0	0	1	0	1	3.2	1	60	0	5.4	1	0.85	0	0	58.75	3	mixed	2	1	3	53	1z-n	2				0
Casper	2	0	0	1	1	1	1	4.8	1	60	0	6.55	1	1.9	0	0.3	58.45	3	mixed	2	1	3	53	1z-n	2				1
Casper	1	0	0	0	2	1	1	3.6	1	60	0	5.35	1	1.3	0	0	49.8	3	mixed	2	1	3	53	1z-n	2				2
Casper	2	0	0	0	3	1	1	3.55	1	60	0	5.4	1	1.05	0	0	29.8	3	mixed	2	1	3	53	1z-n	2				3
Casper	1	0	1	0	1	2	0	60	0	1.85	1	2.5	1	1.2	0	0	48.25	3	mixed	2	1	3	53	1z-n	2				1
Casper	1	0	1	0	2	2	0	60	0	1.6	1	2.1	1	1.65	0	0	43.4	3	mixed	2	1	3	53	1z-n	2				2
Casper	1	0	1	0	3	2	0	60	0	1.85	1	2.4	1	1.9	0	0	44.7	3	mixed	2	1	3	53	1z-n	2				3
Chili	2	0	0	2	1	0	1	4.85	1	60	0	6.45	1	1.85	0	0.35	43.75	3	mixed	2	1	5	57	3z-n	3	2159.2	1211.2	56.0948	-1
Chili	1	1	0	0	2	0	1	3.5	1	60	0	4.75	1	1.1	0.2	0	46.95	3	mixed	2	1	5	57	3z-n	3	2159.2	1211.2	56.0948	-1
Chili	1	0	0	0	3	0	1	2.4	1	60	0	3.65	1	1.05	0	0	39.45	3	mixed	2	1	5	57	3z-n	3	2159.2	1211.2	56.0948	0
Chili	1	0	1	0	1	1	0	4.25	1	1.5	1	5.65	1	1.55	0	0	44	3	mixed	2	1	5	57	3z-n	3	2159.2	1211.2	56.0948	1
Chili	1	0	0	0	2	1	1	2.5	1	60	0	3.7	1	0.9	0	0	44.5	3	mixed	2	1	5	57	3z-n	3	2159.2	1211.2	56.0948	2
Chili	1	0	0	0	3	1	1	2.35	1	60	0	3.7	1	0.9	0	0	24.6	3	mixed	2	1	5	57	3z-n	3	2159.2	1211.2	56.0948	3
Chili	2	0	1	0	1	2	0	60	0	1.55	1	2.1	1	1	0	0	43.8	3	mixed	2	1	5	57	3z-n	3	2159.2	1211.2	56.0948	1
Chili	1	0	1	0	2	2	0	60	0	1.55	1	2.05	1	1.6	0	0	40.5	3	mixed	2	1	5	57	3z-n	3	2159.2	1211.2	56.0948	2
Chili	1	0	1	0	3	2	0	60	0	1.15	1	1.65	1	1.2	0	0	48.05	3	mixed	2	1	5	57	3z-n	3	2159.2	1211.2	56.0948	3
Cindy	4	0	0	0	1	0	1	14.05	1	60	0	18.2	1	3.15	0	0	83.7	1	border collie	2	2	4	51	1z-n	2	1266	639	50.4739	0
Cindy	2	0	0	0	1	1	1	5.25	1	60	0	7.75	1	2.9	0	0	58.15	1	border collie	2	2	4	51	1z-n	2	1266	639	50.4739	1
Cindy	2	0	1	0	2	1	0	11.4	1	5.65	1	13.5	1	5	0	0	72.85	1	border collie	2	2	4	51	1z-n	2	1266	639	50.4739	2
Cindy	1	0	0	0	3	1	1	6.5	1	60	0	8.5	1	3.5	0	0	34.15	1	border collie	2	2	4	51	1z-n	2	1266	639	50.4739	3
Cindy	1	0	1	0	1	2	0	60	0	3.75	1	5.1	1	3.8	0	0	56.8	1	border collie	2	2	4	51	1z-n	2	1266	639	50.4739	1
Cindy	1	0	1	0	2	2	0	60	0	3.75	1	4.8	1	3.8	0	0	55.15	1	border collie	2	2	4	51	1z-n	2	1266	639	50.4739	2
Cindy	1	0	1	0	3	2	0	60	0	4.25	1	5.15	1	4.3	0	0	55.5	1	border collie	2	2	4	51	1z-n	2	1266	639	50.4739	3
Conan	2	0	0	1	1	0	1	5.6	1	60	0	7.5	1	1.6	0	0.4	49.4	3	mixed	2	1	4	65	1z-k	1	1649	944.3	57.265	0
Conan	1	0	0	0	1	1	1	5.3	1	60	0	7.2	1	1.6	0	0	71.65	3	mixed	2	1	4	65	1z-k	1	1649	944.3	57.265	1
Conan	1	0	0	0	2	1	1	4.1	1	60	0	6	1	1.35	0	0	55.95	3	mixed	2	1	4	65	1z-k	1	1649	944.3	57.265	2
Conan	1	0	0	0	3	1	1	4.15	1	60	0	6.15	1	1.6	0	0	62.45	3	mixed	2	1	4	65	1z-k	1	1649	944.3	57.265	3
Conan	1	0	1	0	1	2	0	60	0	2.15	1	2.95	1	2.2	0	0	65.85	3	mixed	2	1	4	65	1z-k	1	1649	944.3	57.265	1
Conan	1	0	1	0	2	2	0	60	0	3.05	1	3.95	1	3.1	0	0	52.5	3	mixed	2	1	4	65	1z-k	1	1649	944.3	57.265	2
Conan	1	0	1	0	3	2	0	60	0	2.6	1	3.4	1	2.25	0	0	37.65	3	mixed	2	1	4	65	1z-k	1	1649	944.3	57.265	3
Dios	1	0	0	0	1	0	1	1.8	1	60	0	3.05	1	0.7	0	0	40.3	1	border collie	1	1	1	55	1z-n	2	2691.5	1366	50.7524	0
Dios	1	0	0	0	1	1	1	1.8	1	60	0	2.8	1	0.6	0	0	39.7	1	border collie	1	1	1	55	1z-n	2	2691.5	1366	50.7524	1
Dios	1	0	0	0	2	1	1	1.5	1	60	0	2.6	1	0.2	0	0	40.5	1	border collie	1	1	1	55	1z-n	2	2691.5	1366	50.7524	2
Dios	1	0	0	0	3	1	1	1.6	1	60	0	2.6	1	0.2	0	0	21.7	1	border collie	1	1	1	55	1z-n	2	2691.5	1366	50.7524	3
Dios	1	0	0	0	1	2	1	1.55	1	60	0	2.7	1	0.3	0	0	40.9	1	border collie	1	1	1	55	1z-n	2	2691.5	1366	50.7524	1
Dios	1	0	1	0	2	2	0	60	0	1.25	1	1.8	1	1.3	0	0	41	1	border collie	1	1	1	55	1z-n	2	2691.5	1366	50.7524	2
Dios	1	0	1	0	3	2	0	60	0	1	1	1.45	1	1.05	0	0	37.6	1	border collie	1	1	1	55	1z-n	2	2691.5	1366	50.7524	3
Doro	1	1	0	5	1	0	1	19.8	1	60	0	23.1	1	2.5	0.3	10.8	80.4	2	rottweiler	2	2	4.5	57.5	1z-k	1			65.3838	0
Doro	1	0	1	1	1	1	0	4.85	1	2	1	6	1	1.85	0	0.2	60.4	2	rottweiler	2	2	4.5	57.5	1z-k	1			65.3838	1
Doro	1	0	0	1	2	1	1	3.15	1	60	0	4.4	1	0.95	0	0.45	51.55	2	rottweiler	2	2	4.5	57.5	1z-k	1			65.3838	2
Doro	2	0	0	1	3	1	1	2.75	1	60	0	4.2	1	0.4	0	0.65	52.15	2	rottweiler	2	2	4.5	57.5	1z-k	1			65.3838	3
Doro	1	0	1	1	1	2	0	60	0	1.55	1	2.1	1	1.3	0	0.3	68.2	2	rottweiler	2	2	4.5	57.5	1z-k	1			65.3838	1
Doro	1	0	1	1	2	2	0	60	0	1.75	1	2.2	1	1.7	0	0.1	59.5	2	rottweiler	2	2	4.5	57.5	1z-k	1			65.3838	2
Doro	1	0	1	1	3	2	0	60	0	1.6	1	2.15	1	1.3	0	0.4	24.3	2	rottweiler	2	2	4.5	57.5	1z-k	1			65.3838	3
Flash_Eszter	2	1	0	0	1	0	1	8.85	1	60	0	10.95	1	2.95	0.05	0	57.4	1	german shepherd	2	1	2	60	3z-n	3	3334.5	1584.2	47.5094	-1
Flash_Eszter	3	0	0	3	2	0	1	17.9	1	60	0	20.1	1	7	0	6.2	71.45	1	german shepherd	2	1	2	60	3z-n	3	3334.5	1584.2	47.5094	-1
Flash_Eszter	1	0	0	2	3	0	1	12.1	1	60	0	15.35	1	3.4	0	6.55	64	1	german shepherd	2	1	2	60	3z-n	3	3334.5	1584.2	47.5094	0
Flash_Eszter	3	0	0	3	1	1	1	34.15	1	60	0	36.55	1	4.75	0	20.7	79.1	1	german shepherd	2	1	2	60	3z-n	3	3334.5	1584.2	47.5094	1
Flash_Eszter	1	0	0	0	2	1	1	7.45	1	60	0	10.05	1	5.1	0	0	49.35	1	german shepherd	2	1	2	60	3z-n	3	3334.5	1584.2	47.5094	2
Flash_Eszter	3	0	0	3	3	1	1	24.15	1	60	0	26.55	1	1.9	0	12.9	51.35	1	german shepherd	2	1	2	60	3z-n	3	3334.5	1584.2	47.5094	3
Flash_Eszter	1	0	1	0	1	2	0	60	0	2.4	1	3.35	1	2.5	0	0	45.75	1	german shepherd	2	1	2	60	3z-n	3	3334.5	1584.2	47.5094	1
Flash_Eszter	1	0	1	1	2	2	0	60	0	2.3	1	3.05	1	2.15	0	0.25	44.4	1	german shepherd	2	1	2	60	3z-n	3	3334.5	1584.2	47.5094	2
Flash_Eszter	1	0	1	0	3	2	1	3.4	1	60	0	4.35	1	3.5	0	0	47.15	1	german shepherd	2	1	2	60	3z-n	3	3334.5	1584.2	47.5094	3
Flash_Rita	0	1	0	2	1	0	1	8.55	1	60	0	10.5	1	0	0.45	5.15	57.75	1	golden retriever	2	1	4.5	62	1z-k	1			55.5267	0
Flash_Rita	0	0	0	1	1	1	1	2.15	1	60	0	8.05	1	0	0	0.65	51.4	1	golden retriever	2	1	4.5	62	1z-k	1			55.5267	1
Flash_Rita	1	0	0	1	2	1	1	2	1	60	0	60	0	0.35	0	0.55	104.6	1	golden retriever	2	1	4.5	62	1z-k	1			55.5267	2
Flash_Rita	1	0	1	0	1	2	0	60	0	1.85	1	2.35	1	1.85	0	0	50.65	1	golden retriever	2	1	4.5	62	1z-k	1			55.5267	1
Flash_Rita	1	0	1	1	2	2	0	60	0	1.55	1	2.2	1	1.45	0	0.15	50.1	1	golden retriever	2	1	4.5	62	1z-k	1			55.5267	2
Flash_Rita	1	0	1	0	3	2	0	60	0	1.6	1	2.15	1	1.55	0	0	26.1	1	golden retriever	2	1	4.5	62	1z-k	1			55.5267	3
Franky	3	1	0	0	1	0	1	13.55	1	60	0	14.65	1	1.6	3.4	0	64.8	2	staffordshire terrier	2	1	2	57	1z-n	2			75.7831	0
Franky	2	0	1	1	1	1	0	4.95	1	1.5	1	6.1	1	2.05	0	0.3	55.7	2	staffordshire terrier	2	1	2	57	1z-n	2			75.7831	1
Franky	1	0	0	0	2	1	1	3.6	1	60	0	4.65	1	1.75	0	0	51.1	2	staffordshire terrier	2	1	2	57	1z-n	2			75.7831	2
Franky	1	0	0	0	3	1	1	2.45	1	60	0	3.6	1	0.7	0	0	27.3	2	staffordshire terrier	2	1	2	57	1z-n	2			75.7831	3
Franky	1	0	1	0	1	2	0	60	0	1.5	1	2.05	1	1.55	0	0	60.1	2	staffordshire terrier	2	1	2	57	1z-n	2			75.7831	1
Franky	1	0	1	0	2	2	0	60	0	1.2	1	1.6	1	1.25	0	0	52.6	2	staffordshire terrier	2	1	2	57	1z-n	2			75.7831	2
Franky	1	0	1	0	3	2	0	60	0	1.15	1	1.7	1	1.2	0	0	81.15	2	staffordshire terrier	2	1	2	57	1z-n	2			75.7831	3
Godot	1	1	0	1	1	0	1	6.7	1	60	0	9.05	1	2.5	0.25	0.95	55.3	1	irish setter	2	1	13	65	1z-k	1	2403.1	1013.4	42.1705	0
Godot	1	0	0	0	1	1	1	3.8	1	60	0	5.65	1	1.3	0	0	53.6	1	irish setter	2	1	13	65	1z-k	1	2403.1	1013.4	42.1705	1
Godot	2	0	0	0	2	1	1	4	1	60	0	5.85	1	1.5	0	0	58.2	1	irish setter	2	1	13	65	1z-k	1	2403.1	1013.4	42.1705	2
Godot	2	0	0	0	3	1	1	3.65	1	60	0	5.7	1	0.55	0	0	77.05	1	irish setter	2	1	13	65	1z-k	1	2403.1	1013.4	42.1705	3
Godot	1	0	0	0	1	2	1	5	1	60	0	60	0	0.1	0	0	124.85	1	irish setter	2	1	13	65	1z-k	1	2403.1	1013.4	42.1705	1
Godot	1	0	0	0	2	2	1	3.6	1	60	0	5.4	1	0.3	0	0	67.15	1	irish setter	2	1	13	65	1z-k	1	2403.1	1013.4	42.1705	2
Godot	2	1	0	0	3	2	1	11.3	1	60	0	13.05	1	0.35	4.4	0	51.05	1	irish setter	2	1	13	65	1z-k	1	2403.1	1013.4	42.1705	3
Haku	2	0	0	0	1	0	1	5	1	60	0	6.6	1	1.3	0	0	48.35	3	mixed	2	1	4	64	1z-k	1	1842.5	904.1	49.0692	0
Haku	1	0	0	0	1	1	1	2.35	1	60	0	3.6	1	0.3	0	0	62.35	3	mixed	2	1	4	64	1z-k	1	1842.5	904.1	49.0692	1
Haku	1	0	0	0	2	1	1	2.1	1	60	0	3.2	1	0.7	0	0	61.35	3	mixed	2	1	4	64	1z-k	1	1842.5	904.1	49.0692	2
Haku	2	0	0	0	3	1	1	2.95	1	60	0	3.95	1	1.1	0	0	59.15	3	mixed	2	1	4	64	1z-k	1	1842.5	904.1	49.0692	3
Haku	1	0	1	0	1	2	0	60	0	1.85	1	2.35	1	1.9	0	0	55.7	3	mixed	2	1	4	64	1z-k	1	1842.5	904.1	49.0692	1
Haku	2	0	1	0	2	2	0	60	0	1.75	1	2.35	1	1.7	0	0	47.3	3	mixed	2	1	4	64	1z-k	1	1842.5	904.1	49.0692	2
Haku	2	0	1	0	3	2	0	60	0	1.8	1	2.4	1	1.65	0	0	24.9	3	mixed	2	1	4	64	1z-k	1	1842.5	904.1	49.0692	3
Izzy	2	2	0	1	1	0	1	6.7	1	60	0	10.15	1	2.35	0.9	0.2	79.95	0	poodle	1	2	1.5	58	1z-k	1				0
Izzy	2	1	1	0	1	1	0	4.55	1	1.25	1	5.85	1	1.35	0.45	0	60.25	0	poodle	1	2	1.5	58	1z-k	1				1
Izzy	1	0	0	0	2	1	0	2.8	1	1.35	1	4	1	1.5	0	0	59.35	0	poodle	1	2	1.5	58	1z-k	1				2
Izzy	1	0	0	0	3	1	1	2.25	1	60	0	3.45	1	1	0	0	56.85	0	poodle	1	2	1.5	58	1z-k	1				3
Izzy	1	0	1	0	1	2	0	60	0	1	1	1.5	1	0.75	0	0	55.25	0	poodle	1	2	1.5	58	1z-k	1				1
Izzy	1	0	1	0	2	2	0	60	0	1.05	1	1.45	1	0.95	0	0	58.7	0	poodle	1	2	1.5	58	1z-k	1				2
Izzy	1	0	1	0	3	2	0	60	0	1.2	1	1.65	1	1.2	0	0	35.3	0	poodle	1	2	1.5	58	1z-k	1				3
Kyra	1	0	0	1	1	0	1	4.8	1	60	0	54.55	1	0.95	0	0.2	100.7	0	dogo argentino	2	2	4.5	58	1z-k	1	2808.9	1776.2	63.2347	0
Kyra	0	0	0	1	1	1	1	60	0	60	0	3.75	1	0	0	0.4	49.2	0	dogo argentino	2	2	4.5	58	1z-k	1	2808.9	1776.2	63.2347	1
Kyra	1	0	0	1	2	1	1	2.1	1	60	0	3.35	1	0.4	0	0.45	52.4	0	dogo argentino	2	2	4.5	58	1z-k	1	2808.9	1776.2	63.2347	2
Kyra	2	0	0	1	3	1	1	2.45	1	60	0	3.7	1	0.25	0	0.3	50.9	0	dogo argentino	2	2	4.5	58	1z-k	1	2808.9	1776.2	63.2347	3
Kyra	1	0	0	1	1	2	1	2.5	1	60	0	3.75	1	0.5	0	0.4	48	0	dogo argentino	2	2	4.5	58	1z-k	1	2808.9	1776.2	63.2347	1
Kyra	1	0	1	0	2	2	0	60	0	2.45	1	3.1	1	2.35	0	0	44.9	0	dogo argentino	2	2	4.5	58	1z-k	1	2808.9	1776.2	63.2347	2
Kyra	1	0	1	0	3	2	0	60	0	1.85	1	2.3	1	1.05	0	0	22.2	0	dogo argentino	2	2	4.5	58	1z-k	1	2808.9	1776.2	63.2347	3
Lencse	1	1	0	0	1	0	1	2.8	1	60	0	5.35	1	0.1	0.15	0	51.65	1	german shorthaired pointer	2	2	10	58.5	1z-k	1	2349.5	1188.6	50.5895	0
Lencse	1	0	0	0	1	1	1	3.45	1	60	0	5	1	0.75	0	0	51.65	1	german shorthaired pointer	2	2	10	58.5	1z-k	1	2349.5	1188.6	50.5895	1
Lencse	1	0	0	0	2	1	1	2.7	1	60	0	4.05	1	0.1	0	0	50.55	1	german shorthaired pointer	2	2	10	58.5	1z-k	1	2349.5	1188.6	50.5895	2
Lencse	1	0	0	0	3	1	1	2.4	1	60	0	3.8	1	0.1	0	0	47.5	1	german shorthaired pointer	2	2	10	58.5	1z-k	1	2349.5	1188.6	50.5895	3
Lencse	1	0	1	0	1	2	0	60	0	2.1	1	2.7	1	1.1	0	0	46.65	1	german shorthaired pointer	2	2	10	58.5	1z-k	1	2349.5	1188.6	50.5895	1
Lencse	1	0	1	0	2	2	0	60	0	1.55	1	2.05	1	0.9	0	0	49.6	1	german shorthaired pointer	2	2	10	58.5	1z-k	1	2349.5	1188.6	50.5895	2
Lencse	1	0	1	0	3	2	0	60	0	1.6	1	2.1	1	1.2	0	0	34.95	1	german shorthaired pointer	2	2	10	58.5	1z-k	1	2349.5	1188.6	50.5895	3
Letty	1	0	0	0	1	0	1	3.25	1	60	0	4.35	1	1.2	0	0	51.2	3	mixed	2	2	8	50	1z-k	1				0
Letty	1	0	0	1	1	1	1	2.95	1	60	0	3.95	1	1.05	0	0.25	54.75	3	mixed	2	2	8	50	1z-k	1				1
Letty	1	0	0	1	2	1	1	3.05	1	60	0	3.9	1	1.1	0	0.35	47.25	3	mixed	2	2	8	50	1z-k	1				2
Letty	1	0	0	1	3	1	1	2.45	1	60	0	3.4	1	0.8	0	0.35	48.75	3	mixed	2	2	8	50	1z-k	1				3
Letty	1	0	0	0	1	2	1	2.85	1	60	0	3.85	1	1.45	0	0	58.85	3	mixed	2	2	8	50	1z-k	1				1
Letty	1	0	0	0	2	2	1	3.4	1	60	0	4.35	1	1.75	0	0	50.35	3	mixed	2	2	8	50	1z-k	1				2
Letty	1	0	0	0	3	2	1	3.1	1	60	0	4.05	1	1.3	0	0	48	3	mixed	2	2	8	50	1z-k	1				3
Lili_kuvasz	1	0	0	1	1	0	1	2.75	1	60	0	4.7	1	0.45	0	0.25	54.75	2	kuvasz	1	2	5	64	1z-n	2	3444	1661.1	48.2317	0
Lili_kuvasz	2	0	0	1	1	1	0	21.2	1	3.1	1	23.6	1	12.95	0	2.25	72.25	2	kuvasz	1	2	5	64	1z-n	2	3444	1661.1	48.2317	1
Lili_kuvasz	7	4	0	9	2	1	0	60	0	3.5	1	60	0	9.85	9.1	13.3	106.15	2	kuvasz	1	2	5	64	1z-n	2	3444	1661.1	48.2317	2
Lili_kuvasz	7	3	0	7	3	1	0	60	0	8.65	1	60	0	19.05	2.6	22.8	89.3	2	kuvasz	1	2	5	64	1z-n	2	3444	1661.1	48.2317	3
Lili_kuvasz	1	0	1	2	1	2	0	60	0	2.2	1	10.45	1	1.45	0	6.2	58.95	2	kuvasz	1	2	5	64	1z-n	2	3444	1661.1	48.2317	1
Lili_kuvasz	1	0	1	1	2	2	0	60	0	2.25	1	3.15	1	2.1	0	0.15	53.2	2	kuvasz	1	2	5	64	1z-n	2	3444	1661.1	48.2317	2
Lili_kuvasz	1	0	1	0	3	2	0	60	0	2.25	1	3.1	1	2.2	0	0	56.75	2	kuvasz	1	2	5	64	1z-n	2	3444	1661.1	48.2317	3
Lili_Rita	1	1	0	0	1	0	1	2.4	1	60	0	3.7	1	0.75	0.2	0	56.85	3	mixed	2	2	8	57	1z-n	2	3504	2103.4	60.0285	0
Lili_Rita	1	0	0	0	1	1	1	1.75	1	60	0	2.9	1	0.65	0	0	48.7	3	mixed	2	2	8	57	1z-n	2	3504	2103.4	60.0285	1
Lili_Rita	1	0	0	1	2	1	1	1.8	1	60	0	2.95	1	0.35	0	0.2	43.75	3	mixed	2	2	8	57	1z-n	2	3504	2103.4	60.0285	2
Lili_Rita	1	0	0	1	3	1	1	1.95	1	60	0	3.1	1	0.15	0	0.45	26.95	3	mixed	2	2	8	57	1z-n	2	3504	2103.4	60.0285	3
Lili_Rita	1	0	0	0	1	2	1	1.85	1	60	0	3	1	0.5	0	0	60.55	3	mixed	2	2	8	57	1z-n	2	3504	2103.4	60.0285	1
Lili_Rita	1	0	0	0	2	2	1	1.85	1	60	0	3	1	0.45	0	0	49.35	3	mixed	2	2	8	57	1z-n	2	3504	2103.4	60.0285	2
Lili_Rita	1	0	0	1	3	2	1	1.8	1	60	0	2.85	1	0.4	0	0.2	51.2	3	mixed	2	2	8	57	1z-n	2	3504	2103.4	60.0285	3
Lilith	2	0	0	1	1	0	1	33.85	1	60	0	38	1	1.85	0	0.1	92.15	3	mixed	2	2	2	54	3z-n	3	2007.6	928.1	46.2293	-1
Lilith	1	0	0	1	2	0	1	3.85	1	60	0	5.35	1	1.95	0	0.3	78.75	3	mixed	2	2	2	54	3z-n	3	2007.6	928.1	46.2293	-1
Lilith	0	0	0	1	3	0	1	1.85	1	60	0	3.05	1	0	0	0.8	70.2	3	mixed	2	2	2	54	3z-n	3	2007.6	928.1	46.2293	0
Lilith	1	0	1	0	1	1	0	6.85	1	1.6	1	7.9	1	1.6	0	0	53.1	3	mixed	2	2	2	54	3z-n	3	2007.6	928.1	46.2293	1
Lilith	1	0	0	0	2	1	0	3.65	1	1.7	1	4.75	1	1.75	0	0	49.7	3	mixed	2	2	2	54	3z-n	3	2007.6	928.1	46.2293	2
Lilith	1	0	0	1	3	1	1	2.1	1	60	0	3.2	1	0.6	0	0.35	31.25	3	mixed	2	2	2	54	3z-n	3	2007.6	928.1	46.2293	3
Lilith	1	0	1	0	1	2	0	60	0	1.55	1	2.5	1	1.6	0	0	57.05	3	mixed	2	2	2	54	3z-n	3	2007.6	928.1	46.2293	1
Lilith	1	0	1	1	2	2	0	60	0	1.4	1	1.85	1	1.3	0	0.15	52.8	3	mixed	2	2	2	54	3z-n	3	2007.6	928.1	46.2293	2
Lilith	1	0	1	1	3	2	0	60	0	1.25	1	1.65	1	0.85	0	0.45	56	3	mixed	2	2	2	54	3z-n	3	2007.6	928.1	46.2293	3
Liszka	3	0	0	2	1	0	1	20.25	1	60	0	24.15	1	7.3	0	0.8	73	3	mixed	2	2	5	51	1z-n	2	2106.7	1166.1	55.352	0
Liszka	3	0	1	1	1	1	0	6.3	1	2.15	1	8.25	1	2.2	0	0.5	56.3	3	mixed	2	2	5	51	1z-n	2	2106.7	1166.1	55.352	1
Liszka	1	0	1	0	2	1	0	6.8	1	2.8	1	8.85	1	2.75	0	0	55.7	3	mixed	2	2	5	51	1z-n	2	2106.7	1166.1	55.352	2
Liszka	1	0	0	0	3	1	1	4.45	1	60	0	6.3	1	1.45	0	0	32.05	3	mixed	2	2	5	51	1z-n	2	2106.7	1166.1	55.352	3
Liszka	1	0	1	0	1	2	0	60	0	2.65	1	4.05	1	2.5	0	0	47.2	3	mixed	2	2	5	51	1z-n	2	2106.7	1166.1	55.352	1
Liszka	1	0	1	0	2	2	0	60	0	2	1	3.45	1	1.75	0	0	51.2	3	mixed	2	2	5	51	1z-n	2	2106.7	1166.1	55.352	2
Liszka	1	0	1	0	3	2	0	60	0	2	1	3.25	1	1.85	0	0	56.8	3	mixed	2	2	5	51	1z-n	2	2106.7	1166.1	55.352	3
Loke	2	1	0	0	1	0	1	7.7	1	60	0	10	1	2.35	0.4	0	49.95	3	mixed	2	1	1.5	57	3z-n	3	2404.4	1425.2	59.2747	-1
Loke	1	1	0	1	2	0	1	7.85	1	60	0	28.85	1	2.2	0.65	0.75	74.65	3	mixed	2	1	1.5	57	3z-n	3	2404.4	1425.2	59.2747	-1
Loke	1	0	0	0	3	0	1	5.35	1	60	0	7.3	1	2.15	0	0	49.25	3	mixed	2	1	1.5	57	3z-n	3	2404.4	1425.2	59.2747	0
Loke	1	1	1	0	1	1	0	8.15	1	3.3	1	10.7	1	3.35	0.2	0	58.8	3	mixed	2	1	1.5	57	3z-n	3	2404.4	1425.2	59.2747	1
Loke	1	0	0	0	2	1	1	6.75	1	60	0	9.2	1	3	0	0	53.55	3	mixed	2	1	1.5	57	3z-n	3	2404.4	1425.2	59.2747	2
Loke	1	1	1	0	3	1	0	7.95	1	4.05	1	10.15	1	2.75	1.1	0	42.75	3	mixed	2	1	1.5	57	3z-n	3	2404.4	1425.2	59.2747	3
Loke	3	1	1	0	1	2	0	60	0	4.65	1	5.8	1	3.05	0.35	0	56.6	3	mixed	2	1	1.5	57	3z-n	3	2404.4	1425.2	59.2747	1
Loke	2	0	1	0	2	2	0	60	0	3.35	1	4.3	1	2.4	0	0	50.65	3	mixed	2	1	1.5	57	3z-n	3	2404.4	1425.2	59.2747	2
Loke	2	0	1	1	3	2	0	60	0	2.75	1	3.6	1	2.4	0	0.4	45.45	3	mixed	2	1	1.5	57	3z-n	3	2404.4	1425.2	59.2747	3
Lumen	1	0	0	1	1	0	1	2.7	1	60	0	3.7	1	1.35	0	0.15	54.35	3	mixed	2	1	5	67	3z-n	3				-1
Lumen	1	0	0	0	2	0	1	1.55	1	60	0	2.6	1	0.6	0	0	49.35	3	mixed	2	1	5	67	3z-n	3				-1
Lumen	1	0	0	0	3	0	1	1.25	1	60	0	2.45	1	0.3	0	0	51.1	3	mixed	2	1	5	67	3z-n	3				0
Lumen	1	0	0	1	1	1	1	1.9	1	60	0	2.65	1	0.7	0	0.05	44	3	mixed	2	1	5	67	3z-n	3				1
Lumen	1	0	0	0	2	1	1	1.4	1	60	0	2.35	1	0.5	0	0	43.8	3	mixed	2	1	5	67	3z-n	3				2
Lumen	1	0	0	0	3	1	1	1.3	1	60	0	2.15	1	0.25	0	0	27.7	3	mixed	2	1	5	67	3z-n	3				3
Lumen	1	0	1	0	1	2	0	60	0	0.95	1	1.3	1	0.95	0	0	46.3	3	mixed	2	1	5	67	3z-n	3				1
Lumen	1	0	1	0	2	2	0	60	0	0.9	1	1.25	1	0.9	0	0	39.75	3	mixed	2	1	5	67	3z-n	3				2
Lumen	1	0	1	0	3	2	0	60	0	0.9	1	1.2	1	0.9	0	0	43.9	3	mixed	2	1	5	67	3z-n	3				3
Luna	1	0	0	0	1	0	1	4.1	1	60	0	6.85	1	1.8	0	0	48	1	labrador retriever	2	2	5	57	3z-n	3	1788	984	55.0336	-1
Luna	2	0	0	0	2	0	1	6.1	1	60	0	36.6	1	1.4	0	0	79.35	1	labrador retriever	2	2	5	57	3z-n	3	1788	984	55.0336	-1
Luna	4	1	0	1	3	0	1	20.85	1	60	0	60	0	2.15	0.3	0.35	110.55	1	labrador retriever	2	2	5	57	3z-n	3	1788	984	55.0336	0
Luna	3	1	0	0	1	1	0	7.45	1	3.2	1	9.1	1	3.3	0.2	0	50.8	1	labrador retriever	2	2	5	57	3z-n	3	1788	984	55.0336	1
Luna	2	1	0	0	2	1	1	6.7	1	60	0	8.25	1	2.75	0.75	0	56.05	1	labrador retriever	2	2	5	57	3z-n	3	1788	984	55.0336	2
Luna	1	0	0	0	3	1	1	4.05	1	60	0	5.5	1	1.75	0	0	28.5	1	labrador retriever	2	2	5	57	3z-n	3	1788	984	55.0336	3
Luna	1	0	1	0	1	2	0	60	0	1.85	1	2.55	1	1.85	0	0	50.85	1	labrador retriever	2	2	5	57	3z-n	3	1788	984	55.0336	1
Luna	2	1	1	0	2	2	0	60	0	3.4	1	4.75	1	2.5	0.25	0	44.5	1	labrador retriever	2	2	5	57	3z-n	3	1788	984	55.0336	2
Luna	1	1	1	0	3	2	0	60	0	2.45	1	3.35	1	2.1	0.1	0	42.3	1	labrador retriever	2	2	5	57	3z-n	3	1788	984	55.0336	3
Masni	4	3	0	5	1	0	1	19.05	1	60	0	22.4	1	2.45	3.15	4.75	68.05	1	hungarian vizsla	2	2	5	54	1z-k	1			50.9291	0
Masni	0	0	0	1	1	1	1	2.25	1	60	0	3.7	1	0	0	0.95	51.15	1	hungarian vizsla	2	2	5	54	1z-k	1			50.9291	1
Masni	1	1	0	1	2	1	1	9.5	1	60	0	10.8	1	1.85	0.45	0.75	47.5	1	hungarian vizsla	2	2	5	54	1z-k	1			50.9291	2
Masni	1	0	0	0	3	1	1	1.55	1	60	0	2.75	1	0.4	0	0	43.45	1	hungarian vizsla	2	2	5	54	1z-k	1			50.9291	3
Masni	1	0	0	0	1	2	1	1.55	1	60	0	2.7	1	0.35	0	0	42.5	1	hungarian vizsla	2	2	5	54	1z-k	1			50.9291	1
Masni	2	0	1	0	2	2	0	60	0	1.4	1	1.75	1	1.1	0	0	37.9	1	hungarian vizsla	2	2	5	54	1z-k	1			50.9291	2
Masni	1	0	1	0	3	2	1	1.35	1	60	0	1.8	1	1.4	0	0	33.25	1	hungarian vizsla	2	2	5	54	1z-k	1			50.9291	3
Maszat	3	0	0	1	1	0	1	5.65	1	60	0	7.7	1	1.5	0	0.5	58.5	3	mixed	2	2	5.5	64	3z-n	3				-1
Maszat	1	0	0	0	2	0	1	3.15	1	60	0	4.3	1	0.2	0	0	60.2	3	mixed	2	2	5.5	64	3z-n	3				-1
Maszat	2	0	0	0	3	0	1	2.4	1	60	0	3.75	1	0.8	0	0	61.9	3	mixed	2	2	5.5	64	3z-n	3				0
Maszat	1	0	0	0	1	1	1	2.6	1	60	0	3.75	1	0.9	0	0	43.9	3	mixed	2	2	5.5	64	3z-n	3				1
Maszat	1	0	0	0	2	1	1	2.75	1	60	0	4	1	1.15	0	0	58.8	3	mixed	2	2	5.5	64	3z-n	3				2
Maszat	1	0	0	0	3	1	1	2.35	1	60	0	3.55	1	0.8	0	0	32.35	3	mixed	2	2	5.5	64	3z-n	3				3
Maszat	1	0	0	0	1	2	1	2.25	1	60	0	3.4	1	0.85	0	0	48.45	3	mixed	2	2	5.5	64	3z-n	3				1
Maszat	1	0	0	0	2	2	1	2.9	1	60	0	4.15	1	1.3	0	0	58.55	3	mixed	2	2	5.5	64	3z-n	3				2
Maszat	2	0	1	1	3	2	0	60	0	1.7	1	2.2	1	1.55	0	0.2	63.5	3	mixed	2	2	5.5	64	3z-n	3				3
Mázli_Balázs	1	0	0	1	1	0	1	6.95	1	60	0	8.5	1	0.8	0	0.2	63.45	3	mixed	2	2	7	55	3z-n	3	674.9	350	51.8595	-1
Mázli_Balázs	1	0	0	0	2	0	1	3.8	1	60	0	5.1	1	1.55	0	0	51.7	3	mixed	2	2	7	55	3z-n	3	674.9	350	51.8595	-1
Mázli_Balázs	1	0	0	0	3	0	1	3.05	1	60	0	4.4	1	1.2	0	0	54.45	3	mixed	2	2	7	55	3z-n	3	674.9	350	51.8595	0
Mázli_Balázs	1	0	0	0	1	1	1	3.35	1	60	0	4.9	1	1.15	0	0	55.7	3	mixed	2	2	7	55	3z-n	3	674.9	350	51.8595	1
Mázli_Balázs	1	0	0	0	2	1	1	3.65	1	60	0	4.9	1	1.7	0	0	51.05	3	mixed	2	2	7	55	3z-n	3	674.9	350	51.8595	2
Mázli_Balázs	1	0	0	0	3	1	1	4.3	1	60	0	6.2	1	0.7	0	0	30.4	3	mixed	2	2	7	55	3z-n	3	674.9	350	51.8595	3
Mázli_Balázs	1	0	1	0	1	2	0	60	0	1.6	1	2.45	1	1.65	0	0	52	3	mixed	2	2	7	55	3z-n	3	674.9	350	51.8595	1
Mázli_Balázs	1	0	1	0	2	2	0	60	0	1.5	1	2.1	1	1.55	0	0	54.7	3	mixed	2	2	7	55	3z-n	3	674.9	350	51.8595	2
Mázli_Balázs	1	0	1	0	3	2	0	60	0	1.55	1	2.2	1	1.6	0	0	54.5	3	mixed	2	2	7	55	3z-n	3	674.9	350	51.8595	3
Mexi	5	1	0	2	1	0	1	13.4	1	60	0	15.2	1	2.35	0.1	1.95	66.85	2	american staffordshire terrier	1	1	1	50	3z-n	3			75.7831	-1
Mexi	2	0	0	1	2	0	1	3.6	1	60	0	4.8	1	1.55	0	0.1	62.3	2	american staffordshire terrier	1	1	1	50	3z-n	3			75.7831	-1
Mexi	1	0	0	0	3	0	1	2.45	1	60	0	3.65	1	1.1	0	0	61.45	2	american staffordshire terrier	1	1	1	50	3z-n	3			75.7831	0
Mexi	1	0	1	0	1	1	0	4.1	1	1.2	1	5.35	1	1.1	0	0	51.45	2	american staffordshire terrier	1	1	1	50	3z-n	3			75.7831	1
Mexi	2	0	0	0	2	1	1	2.35	1	60	0	3.35	1	0.75	0	0	51.5	2	american staffordshire terrier	1	1	1	50	3z-n	3			75.7831	2
Mexi	2	0	0	0	3	1	1	2	1	60	0	3.1	1	0.65	0	0	28.5	2	american staffordshire terrier	1	1	1	50	3z-n	3			75.7831	3
Mexi	1	0	1	0	1	2	0	60	0	1.55	1	2.1	1	1.2	0	0	49.85	2	american staffordshire terrier	1	1	1	50	3z-n	3			75.7831	1
Mexi	1	0	1	0	2	2	0	60	0	1.2	1	1.7	1	1.25	0	0	50.95	2	american staffordshire terrier	1	1	1	50	3z-n	3			75.7831	2
Mexi	2	0	1	0	3	2	0	60	0	0.95	1	1.35	1	0.85	0	0	55.5	2	american staffordshire terrier	1	1	1	50	3z-n	3			75.7831	3
Millie	1	1	0	0	1	0	1	3.3	1	60	0	4.75	1	0.95	0.15	0	46.75	1	collie	2	2	10	52	1z-k	1	2642.6	1273.1	48.176	0
Millie	1	0	0	0	1	1	1	2.8	1	60	0	4.1	1	0.25	0	0	45.25	1	collie	2	2	10	52	1z-k	1	2642.6	1273.1	48.176	1
Millie	2	0	0	0	2	1	1	2.6	1	60	0	3.95	1	0.35	0	0	43.85	1	collie	2	2	10	52	1z-k	1	2642.6	1273.1	48.176	2
Millie	1	0	0	0	3	1	1	2.65	1	60	0	3.95	1	0.5	0	0	45.1	1	collie	2	2	10	52	1z-k	1	2642.6	1273.1	48.176	3
Millie	1	0	0	0	1	2	1	3	1	60	0	4.35	1	0.85	0	0	48.05	1	collie	2	2	10	52	1z-k	1	2642.6	1273.1	48.176	1
Millie	2	0	0	0	2	2	1	2.55	1	60	0	3.9	1	0.5	0	0	42.85	1	collie	2	2	10	52	1z-k	1	2642.6	1273.1	48.176	2
Millie	1	1	0	0	3	2	1	2.6	1	60	0	4.3	1	0.1	0.15	0	46.65	1	collie	2	2	10	52	1z-k	1	2642.6	1273.1	48.176	3
Missy	1	0	0	2	1	0	1	12.75	1	60	0	13.6	1	0.3	0	10.2	57.95	1	golden retriever	1	2	10	56	1z-k	1			55.5267	0
Missy	1	0	0	1	1	1	1	2.35	1	60	0	3.4	1	0.4	0	0.6	45.45	1	golden retriever	1	2	10	56	1z-k	1			55.5267	1
Missy	1	0	1	1	2	1	0	5.3	1	1.45	1	6.2	1	1.1	0	0.4	49.6	1	golden retriever	1	2	10	56	1z-k	1			55.5267	2
Missy	1	0	1	1	3	1	0	3.6	1	1.3	1	4.6	1	1	0	0.4	46.65	1	golden retriever	1	2	10	56	1z-k	1			55.5267	3
Missy	1	0	1	1	1	2	0	60	0	1.4	1	1.95	1	1.1	0	0.35	45.25	1	golden retriever	1	2	10	56	1z-k	1			55.5267	1
Missy	1	0	1	1	2	2	0	60	0	1.25	1	1.6	1	0.85	0	0.45	43.7	1	golden retriever	1	2	10	56	1z-k	1			55.5267	2
Missy	1	0	1	1	3	2	0	60	0	1.15	1	1.5	1	0.7	0	0.5	11.05	1	golden retriever	1	2	10	56	1z-k	1			55.5267	3
Momo	1	0	0	0	1	0	1	3.95	1	60	0	5.2	1	1.8	0	0	67.7	2	pitbull terrier	2	1	7	57	1z-n	2	2823	1635.3	57.9277	0
Momo	1	0	0	0	1	1	1	2.35	1	60	0	3.7	1	1	0	0	58.95	2	pitbull terrier	2	1	7	57	1z-n	2	2823	1635.3	57.9277	1
Momo	1	0	0	0	2	1	1	2.05	1	60	0	3.35	1	0.7	0	0	48.85	2	pitbull terrier	2	1	7	57	1z-n	2	2823	1635.3	57.9277	2
Momo	1	0	0	0	3	1	1	2.15	1	60	0	3.35	1	0.6	0	0	26.1	2	pitbull terrier	2	1	7	57	1z-n	2	2823	1635.3	57.9277	3
Momo	1	0	0	0	1	2	0	3.55	1	1.6	1	4.65	1	1.65	0	0	55.7	2	pitbull terrier	2	1	7	57	1z-n	2	2823	1635.3	57.9277	1
Momo	1	0	0	0	2	2	1	2.25	1	60	0	3.5	1	1	0	0	53	2	pitbull terrier	2	1	7	57	1z-n	2	2823	1635.3	57.9277	2
Momo	1	0	0	0	3	2	0	60	0	1.95	1	3.2	1	0.6	0	0	76.4	2	pitbull terrier	2	1	7	57	1z-n	2	2823	1635.3	57.9277	3
Mozart	1	0	0	0	1	0	1	4.3	1	60	0	7.8	1	0.7	0	0	57.15	3	mixed	2	2	7.5	51	3z-n	3	2300.9	1533.2	66.6348	-1
Mozart	4	0	0	2	2	0	1	13.05	1	60	0	20.85	1	3.65	0	3.65	69.05	3	mixed	2	2	7.5	51	3z-n	3	2300.9	1533.2	66.6348	-1
Mozart	3	1	0	3	3	0	1	14.6	1	60	0	17.55	1	2.95	1.4	1.95	70.4	3	mixed	2	2	7.5	51	3z-n	3	2300.9	1533.2	66.6348	0
Mozart	1	0	0	0	1	1	1	4.35	1	60	0	5.9	1	1.85	0	0	43.15	3	mixed	2	2	7.5	51	3z-n	3	2300.9	1533.2	66.6348	1
Mozart	2	1	2	1	2	1	0	10.25	1	2.75	1	11.75	1	2.95	0.45	1.55	54.3	3	mixed	2	2	7.5	51	3z-n	3	2300.9	1533.2	66.6348	2
Mozart	2	1	1	1	3	1	0	10.05	1	2.7	1	11.55	1	3.85	0.65	1.2	41.65	3	mixed	2	2	7.5	51	3z-n	3	2300.9	1533.2	66.6348	3
Mozart	1	0	1	0	1	2	0	60	0	2.8	1	3.7	1	2.6	0	0	40.35	3	mixed	2	2	7.5	51	3z-n	3	2300.9	1533.2	66.6348	1
Mozart	2	0	1	1	2	2	0	60	0	2.65	1	10.6	1	2.5	0	0.2	49.45	3	mixed	2	2	7.5	51	3z-n	3	2300.9	1533.2	66.6348	2
Mozart	1	0	1	0	3	2	0	60	0	2.75	1	3.55	1	2.15	0	0	41.6	3	mixed	2	2	7.5	51	3z-n	3	2300.9	1533.2	66.6348	3
Nara	3	0	0	4	1	0	1	8.9	1	60	0	10.1	1	0.35	0	1.2	59.6	3	mixed	2	2	5	58.5	1z-n	2	1877.5	1052.2	56.0426	0
Nara	1	0	0	0	1	1	1	2.95	1	60	0	3.9	1	0.7	0	0	43.8	3	mixed	2	2	5	58.5	1z-n	2	1877.5	1052.2	56.0426	1
Nara	1	0	0	0	2	1	1	2.3	1	60	0	3.25	1	0.05	0	0	41.05	3	mixed	2	2	5	58.5	1z-n	2	1877.5	1052.2	56.0426	2
Nara	2	0	0	0	3	1	1	2.55	1	60	0	3.45	1	0.55	0	0	26.6	3	mixed	2	2	5	58.5	1z-n	2	1877.5	1052.2	56.0426	3
Nara	2	0	1	0	1	2	0	60	0	1.5	1	1.9	1	1.25	0	0	42.15	3	mixed	2	2	5	58.5	1z-n	2	1877.5	1052.2	56.0426	1
Nara	1	0	1	0	2	2	0	60	0	1.25	1	1.55	1	1.05	0	0	39.8	3	mixed	2	2	5	58.5	1z-n	2	1877.5	1052.2	56.0426	2
Nara	1	0	1	0	3	2	0	60	0	1.2	1	1.6	1	1.25	0	0	39.25	3	mixed	2	2	5	58.5	1z-n	2	1877.5	1052.2	56.0426	3
Odin	5	0	0	1	1	0	1	11	1	60	0	12.75	1	2.3	0	0.6	59.5	3	mixed	2	1	4	53	1z-n	2	2487	1469.2	59.0752	0
Odin	3	0	1	2	1	1	0	9.4	1	2.95	1	10.85	1	1.65	0	0.95	57.95	3	mixed	2	1	4	53	1z-n	2	2487	1469.2	59.0752	1
Odin	2	0	1	0	2	1	0	5.8	1	2.05	1	7.15	1	1.85	0	0	56.75	3	mixed	2	1	4	53	1z-n	2	2487	1469.2	59.0752	2
Odin	2	0	1	1	3	1	0	10.7	1	3.8	1	12.05	1	1.5	0	0.15	36.55	3	mixed	2	1	4	53	1z-n	2	2487	1469.2	59.0752	3
Odin	2	0	1	0	1	2	0	60	0	1.7	1	2.6	1	1.55	0	0	44.15	3	mixed	2	1	4	53	1z-n	2	2487	1469.2	59.0752	1
Odin	1	0	1	0	2	2	0	60	0	1.5	1	2.1	1	1.55	0	0	45.6	3	mixed	2	1	4	53	1z-n	2	2487	1469.2	59.0752	2
Odin	2	0	1	0	3	2	0	60	0	1.6	1	2.15	1	1.5	0	0	46.35	3	mixed	2	1	4	53	1z-n	2	2487	1469.2	59.0752	3
Omega	1	0	0	0	1	0	1	4.4	1	60	0	6.8	1	2.4	0	0	55.95	1	labrador retriever	2	2	2	57	3z-n	3	3119.8	1595.3	51.1347	-1
Omega	1	0	0	0	2	0	1	2.45	1	60	0	3.95	1	0.9	0	0	54.3	1	labrador retriever	2	2	2	57	3z-n	3	3119.8	1595.3	51.1347	-1
Omega	1	0	0	0	3	0	1	4.6	1	60	0	6	1	2.5	0	0	68.2	1	labrador retriever	2	2	2	57	3z-n	3	3119.8	1595.3	51.1347	0
Omega	2	0	0	1	1	1	1	8.45	1	60	0	10.1	1	3.1	0	2.4	71.05	1	labrador retriever	2	2	2	57	3z-n	3	3119.8	1595.3	51.1347	1
Omega	1	0	0	0	2	1	1	4.1	1	60	0	5.8	1	1.9	0	0	61.5	1	labrador retriever	2	2	2	57	3z-n	3	3119.8	1595.3	51.1347	2
Omega	4	1	0	2	3	1	1	20.1	1	60	0	21.9	1	6.15	0.85	7.4	53.45	1	labrador retriever	2	2	2	57	3z-n	3	3119.8	1595.3	51.1347	3
Omega	1	0	1	0	1	2	0	60	0	2.05	1	2.7	1	2.1	0	0	67	1	labrador retriever	2	2	2	57	3z-n	3	3119.8	1595.3	51.1347	1
Omega	1	0	1	0	2	2	0	60	0	1.75	1	2.3	1	1.8	0	0	52.55	1	labrador retriever	2	2	2	57	3z-n	3	3119.8	1595.3	51.1347	2
Omega	1	0	1	0	3	2	0	60	0	1.95	1	2.5	1	2	0	0	53.6	1	labrador retriever	2	2	2	57	3z-n	3	3119.8	1595.3	51.1347	3
Orion	4	2	0	2	1	0	1	13.05	1	60	0	15.05	1	1	2.65	0.75	57.8	2	siberian husky	2	1	3.5	61.5	1z-k	1	2332.9	1332.9	57.1349	0
Orion	5	3	1	2	1	1	0	16.4	1	2.1	1	18.85	1	2.35	2.85	0.85	61	2	siberian husky	2	1	3.5	61.5	1z-k	1	2332.9	1332.9	57.1349	1
Orion	3	1	0	2	2	1	0	14.05	1	10.85	1	15.75	1	2.05	0.55	2.95	66.7	2	siberian husky	2	1	3.5	61.5	1z-k	1	2332.9	1332.9	57.1349	2
Orion	4	1	1	1	3	1	0	16.35	1	12.75	1	18	1	2.3	1.2	3.55	60.35	2	siberian husky	2	1	3.5	61.5	1z-k	1	2332.9	1332.9	57.1349	3
Orion	2	0	1	0	1	2	0	60	0	2.4	1	3.6	1	1.9	0	0	46.6	2	siberian husky	2	1	3.5	61.5	1z-k	1	2332.9	1332.9	57.1349	1
Orion	1	0	1	0	2	2	0	60	0	2.05	1	3	1	2	0	0	47	2	siberian husky	2	1	3.5	61.5	1z-k	1	2332.9	1332.9	57.1349	2
Orion	1	0	1	0	3	2	0	60	0	2	1	3	1	2.05	0	0	31.15	2	siberian husky	2	1	3.5	61.5	1z-k	1	2332.9	1332.9	57.1349	3
Perec	1	0	0	0	1	0	1	2	1	60	0	3.3	1	0.15	0	0	51.35	0	bernese mountain dog	2	2	3	61	1z-k	1			60.2803	0
Perec	0	1	0	1	1	1	1	2.25	1	60	0	3.45	1	0	0.15	0.15	53.9	0	bernese mountain dog	2	2	3	61	1z-k	1			60.2803	1
Perec	1	0	0	2	2	1	0	5.1	1	2.7	1	6.3	1	0.65	0	1.05	46.6	0	bernese mountain dog	2	2	3	61	1z-k	1			60.2803	2
Perec	1	1	0	0	3	1	1	2.1	1	60	0	3.35	1	0.1	0.15	0	47.75	0	bernese mountain dog	2	2	3	61	1z-k	1			60.2803	3
Perec	2	0	1	0	1	2	0	60	0	1.9	1	2.45	1	1.4	0	0	41.4	0	bernese mountain dog	2	2	3	61	1z-k	1			60.2803	1
Perec	1	1	1	0	2	2	0	60	0	2.3	1	3.75	1	1.9	0.15	0	42.3	0	bernese mountain dog	2	2	3	61	1z-k	1			60.2803	2
Perec	1	0	1	0	3	2	0	60	0	2.05	1	2.85	1	1.95	0	0	34.8	0	bernese mountain dog	2	2	3	61	1z-k	1			60.2803	3
Peti	2	0	0	0	1	0	1	6.1	1	60	0	7.2	1	2.7	0	0	57.65	1	labrador retriever	2	1	9	61	1z-n	2	2343.2	1298.1	55.3986	0
Peti	2	0	1	1	1	1	0	7.85	1	1.65	1	8.9	1	3.5	0	0.25	64.85	1	labrador retriever	2	1	9	61	1z-n	2	2343.2	1298.1	55.3986	1
Peti	1	0	1	1	2	1	0	4.75	1	1.65	1	5.75	1	1.65	0	0.05	58.1	1	labrador retriever	2	1	9	61	1z-n	2	2343.2	1298.1	55.3986	2
Peti	1	0	0	1	3	1	1	3.8	1	60	0	4.75	1	1.6	0	0.15	27.35	1	labrador retriever	2	1	9	61	1z-n	2	2343.2	1298.1	55.3986	3
Peti	1	0	1	1	1	2	0	60	0	1.45	1	1.9	1	1.35	0	0.2	55.8	1	labrador retriever	2	1	9	61	1z-n	2	2343.2	1298.1	55.3986	1
Peti	1	0	0	1	2	2	0	60	0	1.4	1	1.85	1	1.3	0	0.15	50.3	1	labrador retriever	2	1	9	61	1z-n	2	2343.2	1298.1	55.3986	2
Peti	1	0	1	0	3	2	0	60	0	1.45	1	1.85	1	1.5	0	0	82.7	1	labrador retriever	2	1	9	61	1z-n	2	2343.2	1298.1	55.3986	3
Ropi_Dóra	1	0	0	0	1	0	1	2.4	1	60	0	3.6	1	0.5	0	0	43.45	3	mixed	2	1	2	52	1z-n	2	1389	861	61.987	0
Ropi_Dóra	2	0	0	0	1	1	1	4.05	1	60	0	5.15	1	0.2	0	0	43.95	3	mixed	2	1	2	52	1z-n	2	1389	861	61.987	1
Ropi_Dóra	2	0	0	0	2	1	1	2.25	1	60	0	3.3	1	0.55	0	0	41.6	3	mixed	2	1	2	52	1z-n	2	1389	861	61.987	2
Ropi_Dóra	1	0	0	0	3	1	1	2.3	1	60	0	3.35	1	0.8	0	0	23.2	3	mixed	2	1	2	52	1z-n	2	1389	861	61.987	3
Ropi_Dóra	1	0	0	0	1	2	1	1.95	1	60	0	3.15	1	0.25	0	0	44.8	3	mixed	2	1	2	52	1z-n	2	1389	861	61.987	1
Ropi_Dóra	0	0	0	0	2	2	1	1.85	1	60	0	2.95	1	0	0	0	41.6	3	mixed	2	1	2	52	1z-n	2	1389	861	61.987	2
Ropi_Dóra	1	0	1	0	3	2	0	60	0	1.25	1	1.65	1	1.25	0	0	41.5	3	mixed	2	1	2	52	1z-n	2	1389	861	61.987	3
Rozi	2	0	0	2	1	0	1	4.6	1	60	0	7.2	1	1.45	0	0.75	51.95	2	szamoyed	2	2	3	57	1z-k	1	2324	1496.9	64.4105	0
Rozi	2	0	0	1	1	1	1	4.75	1	60	0	7.05	1	0.75	0	1.6	50.5	2	szamoyed	2	2	3	57	1z-k	1	2324	1496.9	64.4105	1
Rozi	1	0	0	2	2	1	0	8.85	1	2.65	1	11.55	1	1.25	0	4.95	59	2	szamoyed	2	2	3	57	1z-k	1	2324	1496.9	64.4105	2
Rozi	2	0	1	1	3	1	0	6.25	1	2.55	1	8.05	1	1.1	0	1.3	63.8	2	szamoyed	2	2	3	57	1z-k	1	2324	1496.9	64.4105	3
Rozi	1	0	1	1	1	2	0	60	0	2.05	1	3.05	1	1.35	0	0.75	52.5	2	szamoyed	2	2	3	57	1z-k	1	2324	1496.9	64.4105	1
Rozi	2	0	1	1	2	2	0	60	0	2.25	1	3.15	1	1.7	0	0.55	42	2	szamoyed	2	2	3	57	1z-k	1	2324	1496.9	64.4105	2
Rozi	1	1	1	0	3	2	0	60	0	2.85	1	3.7	1	2	0.2	0	42.8	2	szamoyed	2	2	3	57	1z-k	1	2324	1496.9	64.4105	3
Saci	2	0	0	2	1	0	1	5.3	1	60	0	6.55	1	3.05	0	0.8	66	3	mixed	2	2	11	56	1z-n	2	2068	1122	54.2553	0
Saci	2	0	1	2	1	1	0	4.4	1	1.5	1	5.45	1	1.7	0	0.25	62.05	3	mixed	2	2	11	56	1z-n	2	2068	1122	54.2553	1
Saci	1	0	0	1	2	1	1	3.35	1	60	0	4.35	1	1.85	0	0.2	53.45	3	mixed	2	2	11	56	1z-n	2	2068	1122	54.2553	2
Saci	1	0	0	1	3	1	1	3.9	1	60	0	4.9	1	1.4	0	0.7	27.2	3	mixed	2	2	11	56	1z-n	2	2068	1122	54.2553	3
Saci	1	0	1	1	1	2	0	60	0	1.6	1	2	1	1.55	0	0.1	59.25	3	mixed	2	2	11	56	1z-n	2	2068	1122	54.2553	1
Saci	1	0	1	1	2	2	0	60	0	1.55	1	1.95	1	1.45	0	0.25	43.7	3	mixed	2	2	11	56	1z-n	2	2068	1122	54.2553	2
Saci	1	0	1	1	3	2	0	60	0	1.5	1	1.95	1	1.35	0	0.2	57.75	3	mixed	2	2	11	56	1z-n	2	2068	1122	54.2553	3
Sára	3	1	0	1	1	0	1	24.55	1	60	0	26.65	1	3.15	0.5	0.25	85.65	3	mixed	2	2	13	58	1z-n	2	1829	1078.2	58.9502	0
Sára	1	0	0	1	1	1	1	4.9	1	60	0	6.4	1	1.1	0	0.2	56.85	3	mixed	2	2	13	58	1z-n	2	1829	1078.2	58.9502	1
Sára	1	0	0	0	2	1	1	4.2	1	60	0	5.95	1	1.25	0	0	48.3	3	mixed	2	2	13	58	1z-n	2	1829	1078.2	58.9502	2
Sára	1	0	0	1	3	1	1	4.25	1	60	0	5.7	1	0.95	0	0.05	26.95	3	mixed	2	2	13	58	1z-n	2	1829	1078.2	58.9502	3
Sára	1	0	1	1	1	2	0	60	0	2.2	1	3.05	1	1.65	0	0.6	51.5	3	mixed	2	2	13	58	1z-n	2	1829	1078.2	58.9502	1
Sára	1	0	1	1	2	2	0	60	0	1.6	1	2.25	1	1.2	0	0.45	47.7	3	mixed	2	2	13	58	1z-n	2	1829	1078.2	58.9502	2
Sára	1	0	1	0	3	2	0	60	0	1.55	1	2.25	1	1.6	0	0	61.75	3	mixed	2	2	13	58	1z-n	2	1829	1078.2	58.9502	3
Shadow	2	0	0	0	1	0	1	5.2	1	60	0	6.75	1	2.75	0	0	62.8	3	mixed	2	2	3	50	1z-k	1	2300.7	1254.2	54.5138	0
Shadow	1	0	0	1	1	1	1	3.3	1	60	0	4.55	1	1.25	0	0.4	56.75	3	mixed	2	2	3	50	1z-k	1	2300.7	1254.2	54.5138	1
Shadow	1	0	1	1	2	1	0	4.8	1	2.1	1	6.1	1	1.85	0	0.3	66.85	3	mixed	2	2	3	50	1z-k	1	2300.7	1254.2	54.5138	2
Shadow	1	0	1	1	3	1	0	4.8	1	2.05	1	6.05	1	1.8	0	0.3	68.95	3	mixed	2	2	3	50	1z-k	1	2300.7	1254.2	54.5138	3
Shadow	1	0	1	1	1	2	0	60	0	2.05	1	2.65	1	1.7	0	0.4	44.95	3	mixed	2	2	3	50	1z-k	1	2300.7	1254.2	54.5138	1
Shadow	1	0	1	1	2	2	0	60	0	1.9	1	2.4	1	1.75	0	0.2	50.35	3	mixed	2	2	3	50	1z-k	1	2300.7	1254.2	54.5138	2
Shadow	1	0	1	1	3	2	0	60	0	1.75	1	2.3	1	1.45	0	0.35	34.5	3	mixed	2	2	3	50	1z-k	1	2300.7	1254.2	54.5138	3
Tammie	1	0	0	0	1	0	1	3.1	1	60	0	4.1	1	0.35	0	0	48.2	2	hungarian greyhound	2	2	3	66	3z-n	3			46.3374	-1
Tammie	1	0	0	0	2	0	1	3.45	1	60	0	4.5	1	0.65	0	0	49	2	hungarian greyhound	2	2	3	66	3z-n	3			46.3374	-1
Tammie	1	0	0	0	3	0	1	3.3	1	60	0	4.4	1	0.1	0	0	53.2	2	hungarian greyhound	2	2	3	66	3z-n	3			46.3374	0
Tammie	1	0	0	0	1	1	1	2.4	1	60	0	3.4	1	1.1	0	0	48.15	2	hungarian greyhound	2	2	3	66	3z-n	3			46.3374	1
Tammie	2	0	0	1	2	1	1	2.45	1	60	0	3.75	1	0.7	0	0.15	49.95	2	hungarian greyhound	2	2	3	66	3z-n	3			46.3374	2
Tammie	1	0	0	1	3	1	1	2.25	1	60	0	3.4	1	0.65	0	0.2	34.75	2	hungarian greyhound	2	2	3	66	3z-n	3			46.3374	3
Tammie	1	0	0	0	1	2	1	2.7	1	60	0	3.7	1	0.1	0	0	50.85	2	hungarian greyhound	2	2	3	66	3z-n	3			46.3374	1
Tammie	1	0	1	0	2	2	0	60	0	2	1	2.8	1	2.05	0	0	48.9	2	hungarian greyhound	2	2	3	66	3z-n	3			46.3374	2
Tammie	1	0	1	0	3	2	0	60	0	1.4	1	2	1	1.45	0	0	51.45	2	hungarian greyhound	2	2	3	66	3z-n	3			46.3374	3
Tequila	1	0	0	1	1	0	1	2.9	1	60	0	3.75	1	1	0	0.35	67.15	1	labrador retriever	2	1	1.5	60	3z-n	3	1891.6	896.8	47.4096	-1
Tequila	2	0	0	1	2	0	1	3.45	1	60	0	4.45	1	1.05	0	0.2	63	1	labrador retriever	2	1	1.5	60	3z-n	3	1891.6	896.8	47.4096	-1
Tequila	1	0	0	1	3	0	1	3.1	1	60	0	7.55	1	1.4	0	0.15	82.1	1	labrador retriever	2	1	1.5	60	3z-n	3	1891.6	896.8	47.4096	0
Tequila	1	0	0	0	1	1	1	2.9	1	60	0	4.35	1	1.2	0	0	58.4	1	labrador retriever	2	1	1.5	60	3z-n	3	1891.6	896.8	47.4096	1
Tequila	1	0	0	1	2	1	1	2.95	1	60	0	4.25	1	1.25	0	0.1	68	1	labrador retriever	2	1	1.5	60	3z-n	3	1891.6	896.8	47.4096	2
Tequila	1	0	0	1	3	1	1	3.4	1	60	0	4.6	1	1.5	0	0.15	33.3	1	labrador retriever	2	1	1.5	60	3z-n	3	1891.6	896.8	47.4096	3
Tequila	1	0	1	0	1	2	0	60	0	1.25	1	1.7	1	1.15	0	0	47.9	1	labrador retriever	2	1	1.5	60	3z-n	3	1891.6	896.8	47.4096	1
Tequila	1	0	0	1	2	2	0	60	0	1.3	1	1.6	1	1.25	0	0.1	51	1	labrador retriever	2	1	1.5	60	3z-n	3	1891.6	896.8	47.4096	2
Tequila	1	0	1	1	3	2	0	60	0	1.35	1	1.6	1	1.2	0	0.2	54.75	1	labrador retriever	2	1	1.5	60	3z-n	3	1891.6	896.8	47.4096	3
Theo_Melinda	2	0	0	1	1	0	1	7.6	1	60	0	8.8	1	2.3	0	0.75	63.95	3	mixed	2	1	2.5	59	1z-n	2	3336	1504	45.0839	0
Theo_Melinda	1	0	1	2	1	1	0	5.7	1	1.45	1	6.8	1	1.3	0	0.6	51.8	3	mixed	2	1	2.5	59	1z-n	2	3336	1504	45.0839	1
Theo_Melinda	1	0	0	0	2	1	1	3.4	1	60	0	4.5	1	1.7	0	0	52.6	3	mixed	2	1	2.5	59	1z-n	2	3336	1504	45.0839	2
Theo_Melinda	1	0	0	0	3	1	0	60	0	3.8	1	4.85	1	1.8	0	0	25.2	3	mixed	2	1	2.5	59	1z-n	2	3336	1504	45.0839	3
Theo_Melinda	1	0	1	0	1	2	0	60	0	1.65	1	2.05	1	1.7	0	0	43.85	3	mixed	2	1	2.5	59	1z-n	2	3336	1504	45.0839	1
Theo_Melinda	1	0	1	0	2	2	0	60	0	1.5	1	1.85	1	1.55	0	0	51.9	3	mixed	2	1	2.5	59	1z-n	2	3336	1504	45.0839	2
Theo_Melinda	1	0	1	0	3	2	0	60	0	1.55	1	1.95	1	1.6	0	0	45.1	3	mixed	2	1	2.5	59	1z-n	2	3336	1504	45.0839	3
Theo_Renáta	3	0	0	0	1	0	1	5.8	1	60	0	7.25	1	1.65	0	0	62.65	1	border collie	2	1	4	56	3z-n	3	2470.1	1221.4	49.4474	-1
Theo_Renáta	1	0	0	0	2	0	1	2.8	1	60	0	4	1	1.1	0	0	54.75	1	border collie	2	1	4	56	3z-n	3	2470.1	1221.4	49.4474	-1
Theo_Renáta	1	0	0	0	3	0	1	2.2	1	60	0	3.35	1	0.65	0	0	55.7	1	border collie	2	1	4	56	3z-n	3	2470.1	1221.4	49.4474	0
Theo_Renáta	1	0	0	0	1	1	1	2.05	1	60	0	3.15	1	0.1	0	0	52.9	1	border collie	2	1	4	56	3z-n	3	2470.1	1221.4	49.4474	1
Theo_Renáta	1	0	0	0	2	1	1	2.1	1	60	0	3.2	1	0.5	0	0	51	1	border collie	2	1	4	56	3z-n	3	2470.1	1221.4	49.4474	2
Theo_Renáta	0	0	0	0	3	1	1	1.9	1	60	0	2.9	1	0	0	0	13.15	1	border collie	2	1	4	56	3z-n	3	2470.1	1221.4	49.4474	3
Theo_Renáta	1	0	0	0	1	2	1	1.9	1	60	0	2.95	1	0.35	0	0	51	1	border collie	2	1	4	56	3z-n	3	2470.1	1221.4	49.4474	1
Theo_Renáta	1	0	0	0	2	2	1	2.15	1	60	0	3.15	1	0.55	0	0	51.9	1	border collie	2	1	4	56	3z-n	3	2470.1	1221.4	49.4474	2
Theo_Renáta	1	0	0	0	3	2	1	2.1	1	60	0	3.2	1	0.4	0	0	49.05	1	border collie	2	1	4	56	3z-n	3	2470.1	1221.4	49.4474	3
Topi	2	0	0	1	1	0	1	4.15	1	60	0	6.55	1	1.5	0	0.5	67.85	1	hungarian vizsla	2	1	10	56	1z-k	1	2196	1073.5	48.8843	0
Topi	2	0	0	1	1	1	1	3.85	1	60	0	5.15	1	1.3	0	1	45.75	1	hungarian vizsla	2	1	10	56	1z-k	1	2196	1073.5	48.8843	1
Topi	1	0	0	0	2	1	1	1.85	1	60	0	3.2	1	0.8	0	0	43.4	1	hungarian vizsla	2	1	10	56	1z-k	1	2196	1073.5	48.8843	2
Topi	1	0	0	0	3	1	1	1.95	1	60	0	3.2	1	0.9	0	0	41.3	1	hungarian vizsla	2	1	10	56	1z-k	1	2196	1073.5	48.8843	3
Topi	1	0	1	0	1	2	0	60	0	1.75	1	2.2	1	1.75	0	0	46.55	1	hungarian vizsla	2	1	10	56	1z-k	1	2196	1073.5	48.8843	1
Topi	1	0	1	0	2	2	0	60	0	1.6	1	2.15	1	1.55	0	0	50.2	1	hungarian vizsla	2	1	10	56	1z-k	1	2196	1073.5	48.8843	2
Topi	1	0	1	0	3	2	0	60	0	1.75	1	2.3	1	1.75	0	0	38.45	1	hungarian vizsla	2	1	10	56	1z-k	1	2196	1073.5	48.8843	3
Ubul	3	2	0	1	1	0	1	10.25	1	60	0	11.7	1	2.85	2.7	0.6	62.95	1	hungarian vizsla	1	1	1.5	60	1z-n	2			50.9291	0
Ubul	1	0	0	0	1	1	1	3.65	1	60	0	4.9	1	1.65	0	0	51.5	1	hungarian vizsla	1	1	1.5	60	1z-n	2			50.9291	1
Ubul	1	0	0	0	2	1	1	2.05	1	60	0	3.4	1	0.8	0	0	41.35	1	hungarian vizsla	1	1	1.5	60	1z-n	2			50.9291	2
Ubul	1	0	0	0	3	1	1	1.85	1	60	0	3.15	1	0.35	0	0	25.4	1	hungarian vizsla	1	1	1.5	60	1z-n	2			50.9291	3
Ubul	1	0	1	0	1	2	0	60	0	1.45	1	2	1	1.5	0	0	45.45	1	hungarian vizsla	1	1	1.5	60	1z-n	2			50.9291	1
Ubul	1	0	1	0	2	2	0	60	0	1.35	1	1.8	1	1.4	0	0	43.1	1	hungarian vizsla	1	1	1.5	60	1z-n	2			50.9291	2
Ubul	1	0	1	0	3	2	0	60	0	1.3	1	1.8	1	1.35	0	0	47.4	1	hungarian vizsla	1	1	1.5	60	1z-n	2			50.9291	3
Vudu	1	0	0	0	1	0	1	4.75	1	60	0	6.65	1	1.35	0	0	48.7	1	german shepherd	1	1	7	64	3z-n	3	2558.2	1331.4	52.0444	-1
Vudu	1	0	0	0	2	0	1	60	0	60	0	22.25	1	0.95	0	0	70.4	1	german shepherd	1	1	7	64	3z-n	3	2558.2	1331.4	52.0444	-1
Vudu	1	2	0	0	3	0	1	60	0	60	0	60	0	1.05	0.6	0	103.3	1	german shepherd	1	1	7	64	3z-n	3	2558.2	1331.4	52.0444	0
Vudu	1	0	0	0	1	1	1	4.85	1	60	0	10.1	1	1.15	0	0	48.75	1	german shepherd	1	1	7	64	3z-n	3	2558.2	1331.4	52.0444	1
Vudu	1	0	0	0	2	1	1	60	0	60	0	6.85	1	0.8	0	0	44.45	1	german shepherd	1	1	7	64	3z-n	3	2558.2	1331.4	52.0444	2
Vudu	1	0	0	0	3	1	1	3.6	1	60	0	5.8	1	1	0	0	26.75	1	german shepherd	1	1	7	64	3z-n	3	2558.2	1331.4	52.0444	3
Vudu	1	0	1	0	1	2	0	60	0	2.05	1	2.85	1	2.1	0	0	45.05	1	german shepherd	1	1	7	64	3z-n	3	2558.2	1331.4	52.0444	1
Vudu	1	0	1	0	2	2	0	60	0	1.5	1	2.15	1	1.55	0	0	43.8	1	german shepherd	1	1	7	64	3z-n	3	2558.2	1331.4	52.0444	2
Vudu	1	0	1	0	3	2	0	60	0	1.65	1	2.2	1	1.5	0	0	45.9	1	german shepherd	1	1	7	64	3z-n	3	2558.2	1331.4	52.0444	3
Wendy	2	0	0	0	1	0	1	3.2	1	60	0	5.05	1	0.75	0	0	52.45	1	border collie	1	2	2.5	50.5	3z-n	3	2103.9	1315	62.503	-1
Wendy	2	0	0	0	2	0	1	2.5	1	60	0	3.95	1	0.55	0	0	43.1	1	border collie	1	2	2.5	50.5	3z-n	3	2103.9	1315	62.503	-1
Wendy	1	0	0	0	3	0	1	2.5	1	60	0	3.8	1	0.5	0	0	46.95	1	border collie	1	2	2.5	50.5	3z-n	3	2103.9	1315	62.503	0
Wendy	2	0	0	0	1	1	1	3	1	60	0	4.25	1	0.5	0	0	42	1	border collie	1	2	2.5	50.5	3z-n	3	2103.9	1315	62.503	1
Wendy	1	0	0	0	2	1	1	2.6	1	60	0	4.1	1	0.45	0	0	43.95	1	border collie	1	2	2.5	50.5	3z-n	3	2103.9	1315	62.503	2
Wendy	2	0	0	0	3	1	1	3.45	1	60	0	4.85	1	0.6	0	0	24	1	border collie	1	2	2.5	50.5	3z-n	3	2103.9	1315	62.503	3
Wendy	1	0	1	0	1	2	0	60	0	1.65	1	2.3	1	1.7	0	0	40.7	1	border collie	1	2	2.5	50.5	3z-n	3	2103.9	1315	62.503	1
Wendy	1	0	1	0	2	2	0	60	0	1.75	1	2.3	1	1.8	0	0	41.25	1	border collie	1	2	2.5	50.5	3z-n	3	2103.9	1315	62.503	2
Wendy	1	0	1	0	3	2	0	60	0	1.65	1	2.4	1	1.7	0	0	39.75	1	border collie	1	2	2.5	50.5	3z-n	3	2103.9	1315	62.503	3
Woodoo	2	0	0	2	1	0	1	5.2	1	60	0	6.8	1	2	0	0.9	54.05	1	australian kelpie	2	1	2	52	1z-k	1	339.3	225	66.313	0
Woodoo	1	0	2	1	1	1	0	6	1	1.9	1	7.85	1	1.95	0	0.3	59.95	1	australian kelpie	2	1	2	52	1z-k	1	339.3	225	66.313	1
Woodoo	1	0	1	0	2	1	0	4.2	1	1.6	1	5.5	1	1.65	0	0	56.5	1	australian kelpie	2	1	2	52	1z-k	1	339.3	225	66.313	2
Woodoo	1	0	0	1	3	1	0	3.5	1	1.65	1	4.85	1	1.4	0	0.3	53.15	1	australian kelpie	2	1	2	52	1z-k	1	339.3	225	66.313	3
Woodoo	1	0	1	1	1	2	0	60	0	1.65	1	2.15	1	1.55	0	0.2	51.1	1	australian kelpie	2	1	2	52	1z-k	1	339.3	225	66.313	1
Woodoo	1	0	1	0	2	2	0	60	0	1.4	1	1.85	1	1.5	0	0	44.5	1	australian kelpie	2	1	2	52	1z-k	1	339.3	225	66.313	2
Woodoo	1	0	1	0	3	2	1	1.45	1	60	0	1.85	1	1.55	0	0	40.4	1	australian kelpie	2	1	2	52	1z-k	1	339.3	225	66.313	3
Zazi	3	2	0	2	1	0	1	9.5	1	60	0	12.35	1	1.95	0.55	1.35	62.05	0	labradoodle	2	2	4.5	62	1z-k	1				0
Zazi	1	1	0	1	1	1	1	3.4	1	60	0	5.45	1	0.2	0.2	0.2	44.5	0	labradoodle	2	2	4.5	62	1z-k	1				1
Zazi	1	0	0	0	2	1	1	3.05	1	60	0	4.6	1	0.15	0	0	42.7	0	labradoodle	2	2	4.5	62	1z-k	1				2
Zazi	2	1	0	1	3	1	1	4.85	1	60	0	6.75	1	0.25	0.05	0.3	48.7	0	labradoodle	2	2	4.5	62	1z-k	1				3
Zazi	1	1	1	0	1	2	0	60	0	2.55	1	3.3	1	2.1	0.1	0	66.5	0	labradoodle	2	2	4.5	62	1z-k	1				1
Zazi	1	0	1	0	2	2	0	60	0	1.85	1	2.45	1	1.5	0	0	43.7	0	labradoodle	2	2	4.5	62	1z-k	1				2
Zazi	2	0	1	0	3	2	0	60	0	2.4	1	3.05	1	2.25	0	0	35.6	0	labradoodle	2	2	4.5	62	1z-k	1				3
Zelda	1	0	0	0	1	0	1	2.95	1	60	0	4.1	1	1.7	0	0	47.6	1	malinois	2	2	1.5	58	1z-n	2				0
Zelda	1	0	0	0	1	1	1	2.35	1	60	0	3.25	1	1.1	0	0	38.9	1	malinois	2	2	1.5	58	1z-n	2				1
Zelda	1	0	0	0	2	1	1	1.45	1	60	0	2.3	1	0.5	0	0	40.2	1	malinois	2	2	1.5	58	1z-n	2				2
Zelda	1	0	0	0	3	1	1	1.45	1	60	0	2.5	1	0.45	0	0	30	1	malinois	2	2	1.5	58	1z-n	2				3
Zelda	1	0	1	0	1	2	0	60	0	0.85	1	1.15	1	0.9	0	0	43.2	1	malinois	2	2	1.5	58	1z-n	2				1
Zelda	1	0	1	0	2	2	0	60	0	0.9	1	1.15	1	0.95	0	0	38.65	1	malinois	2	2	1.5	58	1z-n	2				2
Zelda	1	0	1	0	3	2	0	60	0	0.9	1	1.1	1	1	0	0	37.35	1	malinois	2	2	1.5	58	1z-n	2				3
Zevran	5	2	0	3	1	0	1	15.65	1	60	0	17.35	1	3.6	0.75	5.5	59.7	2	yakitan laika	2	1	3	57	1z-n	2	1815.4	1128.1	62.1406	0
Zevran	5	0	2	4	1	1	0	13.7	1	3.25	1	14.75	1	3.7	0	4.75	52.7	2	yakitan laika	2	1	3	57	1z-n	2	1815.4	1128.1	62.1406	1
Zevran	2	0	1	1	2	1	0	4.8	1	1.55	1	5.85	1	2.05	0	0.4	43.55	2	yakitan laika	2	1	3	57	1z-n	2	1815.4	1128.1	62.1406	2
Zevran	1	0	0	0	3	1	1	3	1	60	0	4.15	1	1.55	0	0	25.5	2	yakitan laika	2	1	3	57	1z-n	2	1815.4	1128.1	62.1406	3
Zevran	1	0	1	0	1	2	0	60	0	1.8	1	2.35	1	1.85	0	0	39.8	2	yakitan laika	2	1	3	57	1z-n	2	1815.4	1128.1	62.1406	1
Zevran	1	0	1	0	2	2	0	60	0	1.3	1	1.75	1	1.35	0	0	43.6	2	yakitan laika	2	1	3	57	1z-n	2	1815.4	1128.1	62.1406	2
Zevran	1	0	1	0	3	2	0	60	0	1.2	1	1.6	1	1.25	0	0	45.8	2	yakitan laika	2	1	3	57	1z-n	2	1815.4	1128.1	62.1406	3
Zoé	1	0	0	0	1	0	1	3.05	1	60	0	4.05	1	1.4	0	0	44.15	3	mixed	2	2	3.5	51	3z-n	3	2517.2	1586.8	63.0383	-1
Zoé	1	0	0	0	2	0	1	1.85	1	60	0	2.75	1	0.55	0	0	41.2	3	mixed	2	2	3.5	51	3z-n	3	2517.2	1586.8	63.0383	-1
Zoé	1	0	0	0	3	0	1	1.7	1	60	0	2.7	1	0.5	0	0	42.5	3	mixed	2	2	3.5	51	3z-n	3	2517.2	1586.8	63.0383	0
Zoé	1	0	1	0	1	1	0	4.25	1	1.4	1	5.1	1	1.45	0	0	41.5	3	mixed	2	2	3.5	51	3z-n	3	2517.2	1586.8	63.0383	1
Zoé	1	0	0	0	2	1	1	2.95	1	60	0	3.8	1	1.6	0	0	50.45	3	mixed	2	2	3.5	51	3z-n	3	2517.2	1586.8	63.0383	2
Zoé	1	0	1	0	3	1	0	3.8	1	1.4	1	4.8	1	1.45	0	0	31.6	3	mixed	2	2	3.5	51	3z-n	3	2517.2	1586.8	63.0383	3
Zoé	1	0	1	0	1	2	0	60	0	1.3	1	1.6	1	1.35	0	0	48.8	3	mixed	2	2	3.5	51	3z-n	3	2517.2	1586.8	63.0383	1
Zoé	1	0	1	0	2	2	0	60	0	1.25	1	1.4	1	1.3	0	0	42	3	mixed	2	2	3.5	51	3z-n	3	2517.2	1586.8	63.0383	2
Zoé	1	0	1	0	3	2	0	60	0	1.3	1	1.45	1	1.35	0	0	40.25	3	mixed	2	2	3.5	51	3z-n	3	2517.2	1586.8	63.0383	3
Zoja	2	0	0	0	1	0	1	4.05	1	60	0	5.25	1	0.5	0	0	52.55	1	labrador retriever	1	2	2	52	3z-n	3	2074.7	1211.8	58.4084	-1
Zoja	1	0	0	0	2	0	1	2.7	1	60	0	3.95	1	0.1	0	0	53.55	1	labrador retriever	1	2	2	52	3z-n	3	2074.7	1211.8	58.4084	-1
Zoja	1	0	0	0	3	0	1	2.5	1	60	0	3.55	1	0.9	0	0	50.65	1	labrador retriever	1	2	2	52	3z-n	3	2074.7	1211.8	58.4084	0
Zoja	1	0	0	0	1	1	0	4.1	1	1.9	1	5.15	1	1.6	0	0	54.9	1	labrador retriever	1	2	2	52	3z-n	3	2074.7	1211.8	58.4084	1
Zoja	1	1	0	0	2	1	1	4.4	1	60	0	5.65	1	0.55	0.2	0	68.6	1	labrador retriever	1	2	2	52	3z-n	3	2074.7	1211.8	58.4084	2
Zoja	1	1	0	0	3	1	1	2.2	1	60	0	3.4	1	0.1	0.2	0	26	1	labrador retriever	1	2	2	52	3z-n	3	2074.7	1211.8	58.4084	3
Zoja	1	0	1	0	1	2	0	60	0	1.75	1	2.2	1	1.8	0	0	45.45	1	labrador retriever	1	2	2	52	3z-n	3	2074.7	1211.8	58.4084	1
Zoja	1	0	1	0	2	2	0	60	0	1.7	1	2.15	1	1.75	0	0	58.25	1	labrador retriever	1	2	2	52	3z-n	3	2074.7	1211.8	58.4084	2
Zoja	1	0	1	0	3	2	0	60	0	1.65	1	2.05	1	1.7	0	0	48.2	1	labrador retriever	1	2	2	52	3z-n	3	2074.7	1211.8	58.4084	3
Zuzu	1	0	0	0	1	0	1	3.35	1	60	0	5.35	1	0.65	0	0	64.9	1	golden retriever	2	2	7	53	1z-n	2	2600.2	1454.7	55.9457	0
Zuzu	2	0	0	0	1	1	1	3.7	1	60	0	5.3	1	0.4	0	0	43.3	1	golden retriever	2	2	7	53	1z-n	2	2600.2	1454.7	55.9457	1
Zuzu	3	0	0	0	2	1	1	4.55	1	60	0	5.95	1	1.75	0	0	49.3	1	golden retriever	2	2	7	53	1z-n	2	2600.2	1454.7	55.9457	2
Zuzu	1	0	0	0	3	1	1	3.9	1	60	0	5.3	1	1.65	0	0	30.1	1	golden retriever	2	2	7	53	1z-n	2	2600.2	1454.7	55.9457	3
Zuzu	1	0	1	0	1	2	0	60	0	2.2	1	2.9	1	2.25	0	0	54.25	1	golden retriever	2	2	7	53	1z-n	2	2600.2	1454.7	55.9457	1
Zuzu	1	0	1	0	2	2	0	60	0	2.1	1	2.8	1	2.15	0	0	47.45	1	golden retriever	2	2	7	53	1z-n	2	2600.2	1454.7	55.9457	2
Zuzu	1	0	1	0	3	2	0	60	0	1.9	1	2.6	1	1.95	0	0	48.95	1	golden retriever	2	2	7	53	1z-n	2	2600.2	1454.7	55.9457	3
